# Supplementary material for: Haploid females in the isomorphic biphasic life-cycle of Gracilaria chilensis excel in survival
Source: BMC Evol Biol. 2018 Nov 20;18:174. doi: 10.1186/s12862-018-1285-z (PMC6247624; doi:10.1186/s12862-018-1285-z)
Supplement: Supplementary file 1 — Gracilaria chilensis raw data. Data comprising the life cycle stage, size and sexual maturity of each Gracilaria chilensis frond at each pool and each census. (ZIP 830 kb) [file 12862_2018_1285_MOESM1_ESM.zip]

Archive with 2 entries (2 files):
- All.mat
- Raw Data.xlsx
