# Supplementary material for: Haploid females in the isomorphic biphasic life-cycle of Gracilaria chilensis excel in survival
Source: BMC Evol Biol. 2018 Nov 20;18:174. doi: 10.1186/s12862-018-1285-z (PMC6247624; doi:10.1186/s12862-018-1285-z)
Supplement: Supplementary file 1 — Gracilaria chilensis raw data. Data comprising the life cycle stage, size and sexual maturity of each Gracilaria chilensis frond at each pool and each census. (ZIP 830 kb) [file 12862_2018_1285_MOESM1_ESM.zip › Raw Data.xlsx]

## Sheet: niebla 1
Población Niebla 1																																											Persistance TRANSITIONS
			Octubre de 2009				Febrero de 2010						Junio de 2010					Octubre de 2010					Febrero de 2011					junio de 2011					octubre de 2011					febrero de 2012					1	2	3	4	5	6	7
N° individuo	sexo	Volumen (cm3)	Fertilidad rate	Fertility stage	dato	stage	Volumen	Fertilidad rate	Fertility stage	Dato	stage	Volumen	fertility rate rate	fertility stage	Dato	stage	Volumen	fertility rate rate	fertility stage	Dato	stage	Volumen	fertility rate rate	fertility stage	Dato	stage	Volumen	fertility rate rate	fertility stage	Dato	stage	Volumen	fertility rate rate	fertility stage	Dato	stage	Volumen	fertility rate rate	fertility stage	Dato	stage		>
1	T	68.4239	0	0	K1	T				muerto	muerto																																Tmuerto	muerto
2	H	0.494801	0	0	K6	H				muerto	muerto																																Hmuerto	muerto
3	H	0.408407	0	0	K7	H	9.42478	17318.5	1	G11	H	18.0642	11925.9	1	AF9	H				muerto	muerto																						HH	HH	Hmuerto	muerto
4	M	0.565487		0	K8	M	24.2452		1	G7	M				muerto	muerto																											MM	Mmuerto	muerto
5	M	0.0942478		0	K9	M				muerto	muerto																																Mmuerto	muerto
6	H	33.8664	0	0	K12	H	2.55254	2680.25	1	G12	H				muerto	muerto																											HH	Hmuerto	muerto
7	H	0.219911	0	0	K15	H	2.35619	0	0	J6	H	0	0	0	XXX	hH	0.015708	0	0	T9	H				muerto	muerto																	HH	HhH	hHH	Hmuerto	muerto
8	T	1.3823	0	0	K19	T				muerto	muerto																																Tmuerto	muerto
9	T	0.314159	0	0	K23	T				muerto	muerto																																Tmuerto	muerto
10	M	0.00628319		0	L1	M				muerto	muerto																																Mmuerto	muerto
11	H	0.706858	0	0	L2	H				muerto	muerto																																Hmuerto	muerto
12	H	33.8664	0	0	L3	H	10.9956	11545.7	1	K23	H				muerto	muerto																											HH	Hmuerto	muerto
13	H	0.439823	0	0	L5	H				muerto	muerto																																Hmuerto	muerto
14	T	6.03186	0	0	L9	T	21.2372	508717	1	K3	T				muerto	muerto																											TT	Tmuerto	muerto
15	T	0.282743	0	0	L10	T				muerto	muerto																																Tmuerto	muerto
16	T	0.565487	0	0	L13	T				muerto	muerto																																Tmuerto	muerto
17	T	1.25664	0	0	L15	T	0	0	0	XXX	hT	7.06858	132369	1	D3	T				muerto	muerto																						ThT	hTT	Tmuerto	muerto
18	T	3.11018	0	0	L16	T	85.0586	2.0375e+06	1	R4	T	65.8085	1.23236e+06	1	D1	T				muerto	muerto																						TT	TT	Tmuerto	muerto
19	T	0.0942478	0	0	L19	T				muerto	muerto																																Tmuerto	muerto
20	T	10.0531	0	0	L24	T				muerto	muerto																																Tmuerto	muerto
21	H	2.15984	0	0	I9	H				muerto	muerto																																Hmuerto	muerto
22	M	0.125664		0	I12	M				muerto	muerto																																Mmuerto	muerto
23	M	0.0942478		0	I13	M				muerto	muerto																																Mmuerto	muerto
24	H	1.1781	0	0	M3	H				muerto	muerto																																Hmuerto	muerto
25	M	1.37445		0	M4	M				muerto	muerto																																Mmuerto	muerto
26	M	1.76715		0	M5	M				muerto	muerto																																Mmuerto	muerto
27	H	47.6658	0	1	K10	H				muerto	muerto																																Hmuerto	muerto
28	H	0.424115	0	1	K13	H				muerto	muerto																																Hmuerto	muerto
29	H	46.2442	0	1	L17	H	0	0	0	XXX	hH	4.31969	998.148	1	AF21	H	0.84823	0	0	P 16	H	3.81704	9462.86	1	Y9	H	5.38783	0	0	C4	H	78.5398	0	0	S23	H				muerto	muerto		HhH	hHH	HH	HH	HH	HH	Hmuerto
30	H	72.3823	0	1	L21	H				muerto	muerto																																Hmuerto	muerto
31	H	8.90642	0	1	I1	H	6.03186	14250.7	1	I23	H	0.0785398	18.5185	1	D7	H				muerto	muerto																						HH	HH	Hmuerto	muerto
32	H	11.5611	0	1	I3	H				muerto	muerto																																Hmuerto	muerto
33	H	29.4053	0	1	I4	H	141.623	1.3012e+06	1	I7	H	9.23628	3353.78	1	F5	H	22.6195	0	0	S14	H	0	0	0	XXX	hH	75.3982	349630	1	R1	H	14.632	0	0	P22	H				muerto	muerto		HH	HH	HH	HhH	hHH	HH	Hmuerto
34	H	10.9956	0	1	I17	H				muerto	muerto																																Hmuerto	muerto
35	H	215.042	0	1	I18	H				muerto	muerto																																Hmuerto	muerto
36	M	1.63363		1	K2	M				muerto	muerto																																Mmuerto	muerto
37	M	10.5558		1	K3	M	3.01593		1	R6	M	0	0	0	XXX	hM	0.439823		0	P 10	M				muerto	muerto																	MM	MhM	hMM	Mmuerto	muerto
38	M	55.4177		1	K5	M				muerto	muerto																																Mmuerto	muerto
39	M	22.5645		1	K11	M				muerto	muerto																																Mmuerto	muerto
40	M	11.3097		1	K14	M	26.6093		1	J7	M	0.0471239		0	AF1	M				muerto	muerto																						MM	MM	Mmuerto	muerto
41	M	0.188496		1	K18	M				muerto	muerto																																Mmuerto	muerto
42	M	55.9832		1	K20	M				muerto	muerto																																Mmuerto	muerto
43	M	1.25664		1	K21	M				muerto	muerto																																Mmuerto	muerto
44	M	1.3823		1	L8	M				muerto	muerto																																Mmuerto	muerto
45	M	19.2265		1	L12	M	0		0	XXX	hM	52.2054		1	AF22	M	0.0549779		0	P 17	M				muerto	muerto																	MhM	hMM	MM	Mmuerto	muerto
46	M	19.2265		1	L14	M	0		0	XXX	hM	0.015708		0	D4	M				muerto	muerto																						MhM	hMM	Mmuerto	muerto
47	M	18.0563		1	I2	M				muerto	muerto																																Mmuerto	muerto
48	M	0.636173		1	I6	M	7.63407		0	I2	M				muerto	muerto																											MM	Mmuerto	muerto
49	M	12.7235		1	I7	M				muerto	muerto																																Mmuerto	muerto
50	M	6.15752		1	I10	M	22.9022		1	AB19	M				muerto	muerto																											MM	Mmuerto	muerto
51	M	3.14159		1	M2	M				muerto	muerto																																Mmuerto	muerto
52	M	2.35619		1	M7	M				muerto	muerto																																Mmuerto	muerto
53	T	142.353	0	1	K17	T	0	0	0	XXX	hT	3.33794	62507.7	1	F25	T				muerto	muerto																						ThT	hTT	Tmuerto	muerto
54	T	0.565487	0	1	K22	T				muerto	muerto																																Tmuerto	muerto
55	T	0.706858	0	1	L4	T	10.1788	243823	1	J23	T				muerto	muerto																											TT	Tmuerto	muerto
56	T	7.35133	0	1	L6	T	43.9823	1.05356e+06	1	G9	T	3.89557	72950.1	1	AF20	T				muerto	muerto																						TT	TT	Tmuerto	muerto
57	T	16.4934	0	1	L7	T	240.528	5.76163e+06	1	G8	T	0.628319	11766.1	1	AF19	T	7.06858	2312.47	1	P 14	T	20.1062	92498.6	1	Y8	T				muerto	muerto												TT	TT	TT	TT	Tmuerto	muerto
58	T	11.4511	0	1	L11	T	3.67566	88047.1	1	R1	T	0	0	0	XXX	hT	0.0706858	0	0	P 18	T				muerto	muerto																	TT	ThT	hTT	Tmuerto	muerto
59	T	0.282743	0	1	L20	T				muerto	muerto																																Tmuerto	muerto
60	T	10.2102	0	1	L22	T	25.2191	604101	1	I19	T	0.15708	0	0	D10	T				muerto	muerto																						TT	TT	Tmuerto	muerto
61	T	33.5758	0	1	L23	T	79.8279	1.9122e+06	1	I13	T	0	0	0	XXX	hT	0.84823	0	0	S12	T				muerto	muerto																	TT	ThT	hTT	Tmuerto	muerto
62	T	6.9979	0	1	L25	T	4.24115	101593	1	I16	T	0	0	0	XXX	hT	5.10509	18499.7	1	S9	T				muerto	muerto																	TT	ThT	hTT	Tmuerto	muerto
63	T	19.4386	0	1	I5	T	5.08938	121911	1	I3	T	35.8377	671112	1	F7	T	3.33794	17343.5	1	S15	T	0	0	0	XXX	hT	3.46361	0	0	R6	T	10.2102	2408.82	1	P17	T	2.94524	7990.79	1	P10	T		TT	TT	TT	ThT	hTT	TT	TT
64	T	23.8918	0	1	I8	T	3.07876	73748.9	1	AB12	T				muerto	muerto																											TT	Tmuerto	muerto
65	T	2.82743	0	1	I11	T	13.2732	317948	1	AB13	T				muerto	muerto																											TT	Tmuerto	muerto
66	T	13.9958	0	1	I14	T	27.8738	667691	1	AB10	T				muerto	muerto																											TT	Tmuerto	muerto
67	T	70.3638	0	1	I15	T	9.54259	228584	1	AB18	T	5.30144	0	0	F14	T				muerto	muerto																						TT	TT	Tmuerto	muerto
68	T	10.5558	0	1	I16	T				muerto	muerto																																Tmuerto	muerto
69	T	0.589049	0	1	M1	T				muerto	muerto																																Tmuerto	muerto
70	T	0.981748	0	1	M6	T				muerto	muerto																																Tmuerto	muerto
71	H						7.06858	20411.1	1	AB1	H	0.636173	0	0	F19	H	1.62577	0	0	U6	H	0	0	0	XXX	hH	18.0642	70363	1	R20	H				muerto	muerto							H	HH	HH	HhH	hHH	Hmuerto	muerto
72	H	0	0	0	xxx	hH	12.3543	77834.4	1	AB2	H				muerto	muerto																											hHH	Hmuerto	muerto
73	H	0	0	0	xxx	hH	53.4071	182257	1	AB3	H				muerto	muerto																											hHH	Hmuerto	muerto
74	M						6.78584		1	AB4	M				muerto	muerto																											M	Mmuerto	muerto
75	T						1.75929	42142.2	1	AB5	T				muerto	muerto																											T	Tmuerto	muerto
76	H	0	0	0	xxx	hH	50.8938	133600	1	AB6	H				muerto	muerto																											hHH	Hmuerto	muerto
77	H	0	0	0	xxx	hH	14.6006	19163.8	1	AB7	H	12.7235	4200	1	F18	H	0	0	0	XXX	hH	9.04779	39253.3	1	E9	H	6.5031	65911.4	1	R15	H				muerto	muerto							hHH	HH	HhH	hHH	HH	Hmuerto	muerto
78	H						5.72555	30060	1	AB8	H				muerto	muerto																											H	Hmuerto	muerto
79	H	0	0	0	xxx	hH	11.404	29936.3	1	AB9	H				muerto	muerto																											hHH	Hmuerto	muerto
80	H						3.39292	8016	1	AB11	H	0	0	0	XXX	hH	2.01062	0	0	S23	H				muerto	muerto																	H	HhH	hHH	Hmuerto	muerto
81	M	0	0	0	xxx	hM	45.0269		1	AB14	M	0	0	0	XXX	hM	0.015708		0	U4	M	10.7757		1	E13	M				muerto	muerto												hMM	MhM	hMM	MM	Mmuerto	muerto
82	T	0	0	0	xxx	hT	21.4885	514737	1	AB15	T	2.51327	0	0	F16	T				muerto	muerto																						hTT	TT	Tmuerto	muerto
83	M						3.18086		1	AB17	M				muerto	muerto																											M	Mmuerto	muerto
84	H	0	0	0	xxx	hH	54.2867	142507	1	AB21	H	0.141372	0	0	F12	H				muerto	muerto																						hHH	HH	Hmuerto	muerto
85	M						0.0942478		1	AB22	M	1.4844		1	F11	M				muerto	muerto																						M	MM	Mmuerto	muerto
86	M	0	0	0	xxx	hM	18.0956		1	AB23	M				muerto	muerto																											hMM	Mmuerto	muerto
87	T	0	0	0	xxx	hT	218.883	5.24313e+06	1	AB24	T	12.5664	235323	1	F10	T	26.0124	208122	1	S20	T				muerto	muerto																	hTT	TT	TT	Tmuerto	muerto
88	T	0	0	0	xxx	hT	10.6029	0	0	AB25	T				muerto	muerto																											hTT	Tmuerto	muerto
89	T						2.74889	65847.2	1	G1	T				muerto	muerto																											T	Tmuerto	muerto
90	M	0	0	0	xxx	hM	21.2058		1	G2	M				muerto	muerto																											hMM	Mmuerto	muerto
91	M						1.76715		0	G5	M				muerto	muerto																											M	Mmuerto	muerto
92	H						3.53429	5566.67	1	G6	H				muerto	muerto																											H	Hmuerto	muerto
93	H	0	0	0	xxx	hH	16.4934	1.18756e+06	1	G10	H				muerto	muerto																											hHH	Hmuerto	muerto
94	M						3.07876		1	I1	M				muerto	muerto																											M	Mmuerto	muerto
95	H						0.565487	445.333	1	I4	H				muerto	muerto																											H	Hmuerto	muerto
96	M						0.879646		1	I5	M				muerto	muerto																											M	Mmuerto	muerto
97	T						0.0942478	0	0	I6	T				muerto	muerto																											T	Tmuerto	muerto
98	T	0	0	0	xxx	hT	17.106	409758	1	I8	T				muerto	muerto																											hTT	Tmuerto	muerto
99	T	0	0	0	xxx	hT	301.593	7.22438e+06	1	I9	T				muerto	muerto																											hTT	Tmuerto	muerto
100	T	0	0	0	xxx	hT	26.0124	623103	1	I10	T				muerto	muerto																											hTT	Tmuerto	muerto
101	H	0	0	0	xxx	hH	35.4057	756819	1	I11	H				muerto	muerto																											hHH	Hmuerto	muerto
102	T						0.314159	7525.39	1	I12	T				muerto	muerto																											T	Tmuerto	muerto
103	H	0	0	0	xxx	hH	102.636	161656	1	I14	H				muerto	muerto																											hHH	Hmuerto	muerto
104	T	0	0	0	xxx	hT	63.7115	1.52615e+06	1	I15	T	0	0	0	XXX	hT	1.88496	44225.9	1	S10	T	5.10509	0	0	F2	T	58.5279	138081	1	R4	T				muerto	muerto							hTT	ThT	hTT	TT	TT	Tmuerto	muerto
105	M	0	0	0	xxx	hM	76.1993		1	I17	M	0.188496		0	D8	M				muerto	muerto																						hMM	MM	Mmuerto	muerto
106	H	0	0	0	xxx	hH	10.4536	0	0	I18	H				muerto	muerto																											hHH	Hmuerto	muerto
107	T						4.71239	112881	1	I20	T				muerto	muerto																											T	Tmuerto	muerto
108	H	0	0	0	xxx	hH	19.4386	107158	1	I21	H				muerto	muerto																											hHH	Hmuerto	muerto
109	M						4.52389		1	I22	M				muerto	muerto																											M	Mmuerto	muerto
110	H	0	0	0	xxx	hH	12.0637	38001.8	1	I24	H	0	0	0	XXX	hH	0.753982	0	0	S1	H	12.315	83224.6	1	Y7	H	73.6311	257973	1	C17	H				muerto	muerto							hHH	HhH	hHH	HH	HH	Hmuerto	muerto
111	T	0	0	0	xxx	hT	18.0563	432522	1	J1	T	0	0	0	XXX	hT	1.27235	228934	1	T4	T				muerto	muerto																	hTT	ThT	hTT	Tmuerto	muerto
112	T						6.67588	159915	1	J2	T				muerto	muerto																											T	Tmuerto	muerto
113	M						7.06858		1	J3	M				muerto	muerto																											M	Mmuerto	muerto
114	T	0	0	0	xxx	hT	31.8086	761946	1	J4	T				muerto	muerto																											hTT	Tmuerto	muerto
115	T	0	0	0	xxx	hT	286.804	6.87012e+06	1	J5	T	0	0	0	XXX	hT	2.51327	11056.5	1	T7	T	113.097	520305	1	F9a	T	65.9734	155647	1	R21	T	0	0	0	XXX	hT	34.5575	93758.6	1	J1	T		hTT	ThT	hTT	TT	TT	ThT	hTT
116	H	0	0	0	xxx	hH	21.9911	219368	1	J9	H	1.06029	490	1	AF2	H	6.53451	17179.3	1	T17	H				muerto	muerto																	hHH	HH	HH	Hmuerto	muerto
117	H						2.15984	0	0	J11	H	0	0	0	XXX	hH	0.282743	0	0	T18	H				muerto	muerto																	H	HhH	hHH	Hmuerto	muerto
118	H	0	0	0	xxx	hH	54.2867	270763	1	J12	H	0	0	0	XXX	hH	4.80664	0	0	T19	H	5.30929	23034.1	1	E18	H				muerto	muerto												hHH	HhH	hHH	HH	Hmuerto	muerto
119	T						1.47262	35275.3	1	J13	T	0	0	0	XXX	hT	9.23628	253576	1	T21	T				muerto	muerto																	T	ThT	hTT	Tmuerto	muerto
120	T	0	0	0	xxx	hT	24.9678	598081	1	J14	T				muerto	muerto																											hTT	Tmuerto	muerto
121	H						3.33794	1533.41	1	J18	H	81.6814	22469.1	1	AF12	H	19.0066	0	0	P 8	H				muerto	muerto																	H	HH	HH	Hmuerto	muerto
122	H	0	0	0	xxx	hH	11.3883	6133.64	1	J20	H				muerto	muerto																											hHH	Hmuerto	muerto
123	H	0	0	0	xxx	hH	86.2053	59790.1	1	J21	H	45.9458	24266.7	1	AF16	H	0.345575	0	0	P 6	H				muerto	muerto																	hHH	HH	HH	Hmuerto	muerto
124	T	0	0	0	xxx	hT	55.4177	316813	1	K2	T	0	0	0	XXX	hT	0.471239	5203.05	1	P 5	T	0.494801	0	0	I6	T				muerto	muerto												hTT	ThT	hTT	TT	Tmuerto	muerto
125	H	0	0	0	xxx	hH	22.9729	54275	1	K4	H				muerto	muerto																											hHH	Hmuerto	muerto
126	T	0	0	0	xxx	hT	67.8584	0	0	K6	T				muerto	muerto																											hTT	Tmuerto	muerto
127	T						2.84707	68198.9	1	K7	T				muerto	muerto																											T	Tmuerto	muerto
128	M	0	0	0	xxx	hM	15.2681		1	K8	M				muerto	muerto																											hMM	Mmuerto	muerto
129	H						5.49779	86592.6	1	K9	H				muerto	muerto																											H	Hmuerto	muerto
130	H	0	0	0	xxx	hH	25.4469	0	0	K12	H				muerto	muerto																											hHH	Hmuerto	muerto
131	T	0	0	0	xxx	hT	24.1274	577950	1	K13	T				muerto	muerto																											hTT	Tmuerto	muerto
132	T						3.73064	89364.1	1	K15	T				muerto	muerto																											T	Tmuerto	muerto
133	H	0	0	0	xxx	hH	37.6991	148444	1	K16	H				muerto	muerto																											hHH	Hmuerto	muerto
134	M	0	0	0	xxx	hM	226.195		1	K17	M				muerto	muerto																											hMM	Mmuerto	muerto
135	T						7.85398	188135	1	K19	T				muerto	muerto																											T	Tmuerto	muerto
136	T	0	0	0	xxx	hT	14.1372	338643	1	K22	T	6.08684	113985	1	AF17	T				muerto	muerto																						hTT	TT	Tmuerto	muerto
137	T	0	0	0	xxx	hT	29.2011	699485	1	R2	T				muerto	muerto																											hTT	Tmuerto	muerto
138	T	0	0	0	xxx	hT	124.753	2.98833e+06	1	R3	T				muerto	muerto																											hTT	Tmuerto	muerto
139	H	0	0	0	xxx	hH	18.0563	379193	1	R5	H				muerto	muerto																											hHH	Hmuerto	muerto
140	H						0.125664	0	0	R7	H				muerto	muerto																											H	Hmuerto	muerto
141	H	0	0	0	xxx	hH	8.63938	110560	1	R8	H				muerto	muerto																											hHH	Hmuerto	muerto
142	M	0	0	0	xxx	hM	9.50332		1	R9	M				muerto	muerto																											hMM	Mmuerto	muerto
143	T						1.69646	40637.1	1	R10	T				muerto	muerto																											T	Tmuerto	muerto
144	H						0.125664	0	0	R11	H				muerto	muerto																											H	Hmuerto	muerto
145	T						0.212058	0	0	R12	T				muerto	muerto																											T	Tmuerto	muerto
146	T											7.91681	148253	1	F1	T				muerto	muerto																							T	Tmuerto	muerto
147	M											1.3823		0	F2	M				muerto	muerto																							M	Mmuerto	muerto
148	H											6.53451	5033.09	1	F3	H				muerto	muerto																							H	Hmuerto	muerto
149	T						0	0	0	xxx	hT	154.59	2.89491e+06	1	F4	T				muerto	muerto																						hT	hTT	Tmuerto	muerto
150	H											0.0235619	0	0	F6	H				muerto	muerto																							H	Hmuerto	muerto
151	T											3.26726	61184	1	F8	T	1.20166	9105.33	1	S19	T	0	0	0	XXX	hT	103.084	243198	1	R12	T				muerto	muerto								T	TT	ThT	hTT	Tmuerto	muerto
152	M						0	0	0	xxx	hM	114.04		1	F9	M				muerto	muerto																						hM	hMM	Mmuerto	muerto
153	M											2.74889		1	F13	M				muerto	muerto																							M	Mmuerto	muerto
154	T							0	0	xxx	hT	31.4159	0	0	F15	T	27.5596	30712.4	1	S22	T	11.3097	52030.5	1	E14	T				muerto	muerto												hT	hTT	TT	TT	Tmuerto	muerto
155	H						0	0	0	xxx	hH	25.2191	15817.1	1	F17	H				muerto	muerto																						hH	hHH	Hmuerto	muerto
156	T						0	0	0	xxx	hT	17.1767	321657	1	F20	T				muerto	muerto																						hT	hTT	Tmuerto	muerto
157	M											2.7646		1	F21	M				muerto	muerto																							M	Mmuerto	muerto
158	T											3.33794	62507.7	1	F22	T				muerto	muerto																							T	Tmuerto	muerto
159	M											0.0706858		0	F23	M				muerto	muerto																							M	Mmuerto	muerto
160	M											1.76715		0	F24	M	13.9958		1	T5	M	113.097		1	F9b	M				muerto	muerto													M	MM	MM	Mmuerto	muerto
161	T						0	0	0	xxx	hT	62.3213	1.16705e+06	1	AF3	T				muerto	muerto																						hT	hTT	Tmuerto	muerto
162	T						0	0	0	xxx	hT	14.0743	263562	1	AF4	T	2.51327	39745.5	1	T11	T	0	0	0	XXX	hT	62.8319	268049	1	R25	T	0	0	0	XXX	hT	3.11018	8438.27	1	J4	T		hT	hTT	TT	ThT	hTT	ThT	hTT
163	M											5.37212		1	AF5	M	0	0	0	XXX	hM	0.125664		0	I4	M	103.869		1	C2	M	118.03		1	S24	M	9.42478		1	J6	M			M	MhM	hMM	MM	MM	MM
164	M											1.13097		1	AF6	M				muerto	muerto																							M	Mmuerto	muerto
165	M											0.879646		1	AF7	M				muerto	muerto																							M	Mmuerto	muerto
166	M						0	0	0	xxx	hM	44.1786		1	AF8	M				muerto	muerto																						hM	hMM	Mmuerto	muerto
167	H											0.0628319	0	0	AF10	H	0.0314159	0	0	P 2	H	0.424115	820.541	1	I2	H				muerto	muerto													H	HH	HH	Hmuerto	muerto
168	M						0	0	0	xxx	hM	10.9956		0	AF11	M				muerto	muerto																						hM	hMM	Mmuerto	muerto
169	M						0	0	0	xxx	hM	14.0743		1	AF13	M				muerto	muerto																						hM	hMM	Mmuerto	muerto
170	H											2.13628	211.556	1	AF14	H				muerto	muerto																							H	Hmuerto	muerto
171	M											2.74889		0	AF15	M	6.22035		1	P 12	M				muerto	muerto																		M	MM	Mmuerto	muerto
172	T											0.439823	8236.3	1	AF18	T				muerto	muerto																							T	Tmuerto	muerto
173	M											2.63894		1	AF23	M				muerto	muerto																							M	Mmuerto	muerto
174	M											0.102102		1	AF24	M	0.0314159		0	P 21	M				muerto	muerto																		M	MM	Mmuerto	muerto
175	T											0.314159	5883.07	1	D2	T				muerto	muerto																							T	Tmuerto	muerto
176	M											4.51604		0	D5	M	0.0549779		0	P 19	M				muerto	muerto																		M	MM	Mmuerto	muerto
177	T											5.37212	100601	1	D6	T				muerto	muerto																							T	Tmuerto	muerto
178	H											0.345575	0	0	D9	H				muerto	muerto																							H	Hmuerto	muerto
179	T																0.0471239	0	0	P 1	T				muerto	muerto																			T	Tmuerto	muerto
180	M											0	0	0	XXX	hM	8.90642		1	P 3	M				muerto	muerto																		hM	hMM	Mmuerto	muerto
181	H																0.15708	0	0	P 4	H				muerto	muerto																			H	Hmuerto	muerto
182	M											0	0	0	XXX	hM	45.3646		1	P 7	M				muerto	muerto																		hM	hMM	Mmuerto	muerto
183	H											0	0	0	XXX	hH	40.2124	0	0	P 9	H				muerto	muerto																		hH	hHH	Hmuerto	muerto
184	M																3.53429		0	P 11	M				muerto	muerto																			M	Mmuerto	muerto
185	T																3.73064	70241.1	1	P 13	T				muerto	muerto																			T	Tmuerto	muerto
186	M																0.408407		1	P 15	M				muerto	muerto																			M	Mmuerto	muerto
187	M																0.439823		1	P 20	M				muerto	muerto																			M	Mmuerto	muerto
188	M																2.74889		1	S2	M				muerto	muerto																			M	Mmuerto	muerto
189	H																0.565487	0	0	S3	H	14.6006	65103.3	1	Y5	H				muerto	muerto														H	HH	Hmuerto	muerto
190	M																7.63407		1	S4	M				muerto	muerto																			M	Mmuerto	muerto
191	M																0.251327		1	S5	M				muerto	muerto																			M	Mmuerto	muerto
192	H																1.20166	1263.67	1	S6	H				muerto	muerto																			H	Hmuerto	muerto
193	T																2.01062	11056.5	1	S7	T				muerto	muerto																			T	Tmuerto	muerto
194	M																4.80664		0	S8	M	29.0833		1	F5	M	0	0	0	XXX	hM	5.30144		1	S3	M				muerto	muerto				M	MM	MhM	hMM	Mmuerto
195	M																1.00531		1	S11	M				muerto	muerto																			M	Mmuerto	muerto
196	T																0.989602	46971.9	1	S13	T	0	0	0	XXX	hT	18.0642	0	0	A4	T	65.9734	15564.7	1	P23	T	8.85144	24015	1	P13	T				T	ThT	hTT	TT	TT
197	T																7.6969	9249.86	1	S16	T				muerto	muerto																			T	Tmuerto	muerto
198	M											0	0	0	XXX	hM	24.8814		1	S17	M	0.212058		1	Y13	M				muerto	muerto													hM	hMM	MM	Mmuerto	muerto
199	T																3.01593	7804.57	1	S18	T				muerto	muerto																			T	Tmuerto	muerto
200	M																4.31969		1	S21	M				muerto	muerto																			M	Mmuerto	muerto
201	H											0	0	0	XXX	hH	18.0956	31715.6	1	S24	H	50.2655	373841	1	E8	H				muerto	muerto													hH	hHH	HH	Hmuerto	muerto
202	T																0.15708	0	0	U1	T				muerto	muerto																			T	Tmuerto	muerto
203	M																1.50796		0	U2	M				muerto	muerto																			M	Mmuerto	muerto
204	T																0.188496	0	0	U5	T				muerto	muerto																			T	Tmuerto	muerto
205	H																0.0392699	0	0	U7	H				muerto	muerto																			H	Hmuerto	muerto
206	T																0.502655	70819.2	1	U8	T	21.2058	97557.1	1	E1	T				muerto	muerto														T	TT	Tmuerto	muerto
207	M																0.439823		1	U9	M				muerto	muerto																			M	Mmuerto	muerto
208	M											0	0	0	XXX	hM	36.9451		1	T1	M				muerto	muerto																		hM	hMM	Mmuerto	muerto
209	M																0.251327		0	T2	M				muerto	muerto																			M	Mmuerto	muerto
210	H																0.219911	0	0	T3	H				muerto	muerto																			H	Hmuerto	muerto
211	T																2.74889	27749.6	1	T6	T				muerto	muerto																			T	Tmuerto	muerto
212	T											0	0	0	XXX	hT	14.9226	239340	1	T8	T				muerto	muerto																		hT	hTT	Tmuerto	muerto
213	H																3.14159	0	0	T12	H				muerto	muerto																			H	Hmuerto	muerto
214	M																3.14159		1	T13	M				muerto	muerto																			M	Mmuerto	muerto
215	M																0.015708		0	T15	M	0	0	0	XXX	hM	107.992		1	C3	M	18.0642		1	S22	M				muerto	muerto				M	MhM	hMM	MM	Mmuerto
216	M																2.01062		1	T16	M				muerto	muerto																			M	Mmuerto	muerto
217	M											0	0	0	XXX	hM	8.90642		1	T20	M				muerto	muerto																		hM	hMM	Mmuerto	muerto
218	M											0	0	0	XXX	hM	8.27024		1	T22	M				muerto	muerto																		hM	hMM	Mmuerto	muerto
219	H																0	0	0	XXX	hH	25.1327	68865.5	1	E3	H				muerto	muerto														hH	hHH	Hmuerto	muerto
220	H																					7.96394	34551.1	1	E11	H				muerto	muerto															H	Hmuerto	muerto
221	H																					3.18086	7165.38	1	E21	H	14.0743	161855	1	R7	H				muerto	muerto										H	HH	Hmuerto	muerto
222	H																					2.35619	6571.43	1	E23	H	42.4115	377600	1	R8	H	2.74889	184.948	1	P20	H	5.49779	11682.9	1	P11	H					H	HH	HH	HH
223	H																0	0	0	XXX	hH	18.8496	109977	1	E24	H	0	0	0	XXX	hH	1.37445	46.237	1	P21	H				muerto	muerto				hH	hHH	HhH	hHH	Hmuerto
224	H																					1.69646	6391.58	1	E25	H				muerto	muerto															H	Hmuerto	muerto
225	H																					1.00531	4143.41	1	Y6	H				muerto	muerto															H	Hmuerto	muerto
226	H																					0.125664	387.368	1	Y16	H	12.5664	29968.3	1	C15	H	16.9646	1985.03	1	S12	H	11.781	32425.9	1	J22	H					H	HH	HH	HH
227	H																					0.15708	340.741	1	Y17	H				muerto	muerto															H	Hmuerto	muerto
228	H																					8.63938	60907.4	1	Y19b	H				muerto	muerto															H	Hmuerto	muerto
229	H																0	0	0	XXX	hH	10.7757	32257.2	1	Y22	H				muerto	muerto														hH	hHH	Hmuerto	muerto
230	H																					0.188496	1258.95	1	Y23	H				muerto	muerto															H	Hmuerto	muerto
231	M																					0.353429		1	E2	M				muerto	muerto															M	Mmuerto	muerto
232	M																0	0	0	XXX	hM	23.0907		1	E6	M	50.2655		1	R18	M	21.2058		1	P7	M				muerto	muerto				hM	hMM	MM	MM	Mmuerto
233	M																0	0	0	XXX	hM	16.085		1	E7	M	0	0	0	XXX	hM	6.36173		1	P8	M	2.82743		1	F7	M				hM	hMM	MhM	hMM	MM
234	M																0	0	0	XXX	hM	15.3938		1	E10	M				muerto	muerto														hM	hMM	Mmuerto	muerto
235	M																					1.37445		1	E15	M				muerto	muerto															M	Mmuerto	muerto
236	M																					3.14159		1	E16	M				muerto	muerto															M	Mmuerto	muerto
237	M																					0.392699		1	E22	M	7.06858		1	R11	M				muerto	muerto										M	MM	Mmuerto	muerto
238	M																					6.28319		1	F4	M				muerto	muerto															M	Mmuerto	muerto
239	M																					0.0392699		1	F7	M				muerto	muerto															M	Mmuerto	muerto
240	M																0	0	0	XXX	hM	9.04779		1	Y1	M				muerto	muerto														hM	hMM	Mmuerto	muerto
241	M																					0.125664		1	Y2	M				muerto	muerto															M	Mmuerto	muerto
242	M																					0.84823		1	Y3	M				muerto	muerto															M	Mmuerto	muerto
243	M																					1.13097		1	Y4	M				muerto	muerto															M	Mmuerto	muerto
244	M																					1.41372		1	Y12	M				muerto	muerto															M	Mmuerto	muerto
245	M																					8.63938		1	Y19a	M				muerto	muerto															M	Mmuerto	muerto
246	M																					0.0235619		1	Y24	M				muerto	muerto															M	Mmuerto	muerto
247	M																0	0	0	XXX	hM	10.8149		1	I1	M				muerto	muerto														hM	hMM	Mmuerto	muerto
248	M																					0.219911		1	I3	M	125.962		1	C5	M				muerto	muerto										M	MM	Mmuerto	muerto
249	M																					0.879646		1	I7	M				muerto	muerto															M	Mmuerto	muerto
250	M																					0.628319		1	I8	M				muerto	muerto															M	Mmuerto	muerto
251	T																					2.26195	10406.1	1	E20	T				muerto	muerto															T	Tmuerto	muerto
252	T																					8.63938	39745.5	1	F3	T				muerto	muerto															T	Tmuerto	muerto
253	T																0	0	0	XXX	hT	18.4726	84983.1	1	F6	T	18.0642	42617.5	1	A3	T				muerto	muerto									hT	hTT	TT	Tmuerto	muerto
254	T																0	0	0	XXX	hT	31.4159	144529	1	F8	T				muerto	muerto														hT	hTT	Tmuerto	muerto
255	T																0	0	0	XXX	hT	28.3529	130437	1	F12	T				muerto	muerto														hT	hTT	Tmuerto	muerto
256	T																0	0	0	XXX	hT	40.8407	187888	1	F13	T				muerto	muerto														hT	hTT	Tmuerto	muerto
257	T																					5.02655	23124.7	1	Y10	T				muerto	muerto															T	Tmuerto	muerto
258	T																					8.46659	38950.6	1	Y11	T				muerto	muerto															T	Tmuerto	muerto
259	T																					8.83573	40648.8	1	Y14	T				muerto	muerto															T	Tmuerto	muerto
260	T																					6.28319	28905.8	1	Y15	T				muerto	muerto															T	Tmuerto	muerto
261	T																					7.85398	36132.3	1	Y20	T				muerto	muerto															T	Tmuerto	muerto
262	T																					5.72555	26340.4	1	Y21	T				muerto	muerto															T	Tmuerto	muerto
263	H																					0.282743	0	0	E4	H				muerto	muerto															H	Hmuerto	muerto
264	H																					0.0235619	0	0	E5	H				muerto	muerto															H	Hmuerto	muerto
265	T																0	0	0	XXX	hT	17.318	0	0	E12	T	61.8501	145919	1	R14	T	75.3982	17788.2	1	P13	T				muerto	muerto				hT	hTT	TT	TT	Tmuerto
266	M																					2.35619		0	E17	M	196.35		1	R13	M				muerto	muerto										M	MM	Mmuerto	muerto
267	T																					3.92699	0	0	E19	T	0	0	0	XXX	hT	2.89027	681.881	1	P4	T										T	ThT	hTT	T
268	H																					0.490874	0	0	F1	H	63.5544	683724	1	R3	H	0	0	0	XXX	hH	4.71239	2861.11	1	P16	H					H	HH	HhH	hHH
269	H																					0.00785398	0	0	F10	H				muerto	muerto															H	Hmuerto	muerto
270	H																					3.18086	0	0	F11	H	26.5072	0	0	R24	H				muerto	muerto										H	HH	Hmuerto	muerto
271	H																					0.0942478	0	0	Y18	H				muerto	muerto															H	Hmuerto	muerto
272	T																					0.0471239	0	0	Y25	T				muerto	muerto															T	Tmuerto	muerto
273	T																					0.188496	0	0	I5	T	0	0	0	XXX	hT	8.90642	958.77	1	S13	T				muerto	muerto					T	ThT	hTT	Tmuerto
274	T																					0	0	0	XXX	hT	108.573	256150	1	R2	T				muerto	muerto										hT	hTT	Tmuerto	muerto
275	T																					0	0	0	XXX	hT	305.363	720422	1	R5	T	83.6292	19730.1	1	P25	T	69.115	187517	1	P17	T					hT	hTT	TT	TT
276	T																					0	0	0	XXX	hT	44.1786	104228	1	R9	T				muerto	muerto										hT	hTT	Tmuerto	muerto
277	M																					0	0	0	XXX	hM	81.4301		1	R10	M				muerto	muerto										hM	hMM	Mmuerto	muerto
278	T																					0	0	0	XXX	hT	212.058	500293	1	R16	T				muerto	muerto										hT	hTT	Tmuerto	muerto
279	M																					0	0	0	XXX	hM	17.6715		0	R17	M	5.08938		1	P9	M				muerto	muerto					hM	hMM	MM	Mmuerto
280	T																					0	0	0	XXX	hT	19.9098	0	0	R19	T				muerto	muerto										hT	hTT	Tmuerto	muerto
281	T																					0	0	0	XXX	hT	98.1748	231617	1	R22	T	8.27024	0	0	B3	T	53.4071	144900	1	J3	T					hT	hTT	TT	TT
282	T																					0	0	0	XXX	hT	36.1911	85383.3	1	R23	T				muerto	muerto										hT	hTT	Tmuerto	muerto
283	M																										3.53429		1	C1	M	27.4889		1	B5	M	7.06858		1	J2	M						M	MM	MM
284	M																					0	0	0	XXX	hM	34.0234		1	C6	M	176.715		1	S16	M				muerto	muerto					hM	hMM	MM	Mmuerto
285	H																					0	0	0	XXX	hH	58.5279	130272	1	C7	H				muerto	muerto										hH	hHH	Hmuerto	muerto
286	H																					0	0	0	XXX	hH	15.8336	25697.8	1	C8	H				muerto	muerto										hH	hHH	Hmuerto	muerto
287	T																					0	0	0	XXX	hT	18.0642	0	0	C9	T				muerto	muerto										hT	hTT	Tmuerto	muerto
288	T																										0.212058	0	0	C11	T				muerto	muerto											T	Tmuerto	muerto
289	T																										2.15984	5095.58	1	C12	T				muerto	muerto											T	Tmuerto	muerto
290	T																					0	0	0	XXX	hT	17.2788	0	1	C13	T	3.92699	926.468	1	S20	T				muerto	muerto					hT	hTT	TT	Tmuerto
291	H																					0	0	0	XXX	hH	68.094	487171	1	C14	H				muerto	muerto										hH	hHH	Hmuerto	muerto
292	M																					0	0	0	XXX	hM	28.2743		1	C16	M				muerto	muerto										hM	hMM	Mmuerto	muerto
293	H																										2.89027	1608.3	1	C18	H				muerto	muerto											H	Hmuerto	muerto
294	M																										8.63938		1	C19	M				muerto	muerto											M	Mmuerto	muerto
295	M																										8.85144		1	C20	M				muerto	muerto											M	Mmuerto	muerto
296	T																										2.94524	6948.51	1	A1	T				muerto	muerto											T	Tmuerto	muerto
297	T																										0.494801	0	0	A2	T				muerto	muerto											T	Tmuerto	muerto
298	T																					0	0	0	XXX	hT	69.115	163058	1	A5	T				muerto	muerto										hT	hTT	Tmuerto	muerto
299	H																					0	0	0	XXX	hH	53.0144	88500	1	A6	H				muerto	muerto										hH	hHH	Hmuerto	muerto
300	H																										0	0	0	XXX	hH	14.1372	883.221	1	P1	H				muerto	muerto						hH	hHH	Hmuerto
301	H																										0	0	0	XXX	hH	56.7057	817.545	1	P11	H				muerto	muerto						hH	hHH	Hmuerto
302	H																										0	0	0	XXX	hH	203.575	16436.1	1	S4	H				muerto	muerto						hH	hHH	Hmuerto
303	H																										0	0	0	XXX	hH	10.9956	2162.47	1	S11	H				muerto	muerto						hH	hHH	Hmuerto
304	H																										0	0	0	XXX	hH	14.9226	401.601	1	S14	H				muerto	muerto						hH	hHH	Hmuerto
305	M																										0	0	0	XXX	hM	18.8496		1	P3	M				muerto	muerto						hM	hMM	Mmuerto
306	M																										0	0	0	XXX	hM	20.0119		1	P10	M				muerto	muerto						hM	hMM	Mmuerto
307	M																										0	0	0	XXX	hM	33.1831		1	P12	M	5.49779		1	P5	M						hM	hMM	MM
308	M																										0	0	0	XXX	hM	22.9729		1	P18	M				muerto	muerto						hM	hMM	Mmuerto
309	M																															8.04248		1	S7	M				muerto	muerto							M	Mmuerto
310	M																															6.53451		1	S19	M				muerto	muerto							M	Mmuerto
311	T																															2.19126	516.969	1	P2	T				muerto	muerto							T	Tmuerto
312	T																										0	0	0	XXX	hT	20.4204	4817.64	1	P6	T				muerto	muerto						hT	hTT	Tmuerto
313	T																															7.06858	1667.64	1	P16	T				muerto	muerto							T	Tmuerto
314	T																															0.777544	183.441	1	P19	T				muerto	muerto							T	Tmuerto
315	T																										0	0	0	XXX	hT	14.1372	3335.29	1	S1	T				muerto	muerto						hT	hTT	Tmuerto
316	T																															0.706858	166.764	1	S2	T				muerto	muerto							T	Tmuerto
317	T																															1.76715	416.911	1	S5	T				muerto	muerto							T	Tmuerto
318	T																															7.85398	1852.94	1	S10	T				muerto	muerto							T	Tmuerto
319	T																										0	0	0	XXX	hT	33.8664	7989.86	1	S17	T	47.1239	127853	1	S1	T						hT	hTT	TT
320	T																															3.33794	787.498	1	B1	T				muerto	muerto							T	Tmuerto
321	T																															2.74889	648.528	1	B4	T				muerto	muerto							T	Tmuerto
322	H																															7.85398	0	0	P14	H				muerto	muerto							H	Hmuerto
323	H																										0	0	0	XXX	hH	60.083	0	0	P15	H				muerto	muerto						hH	hHH	Hmuerto
324	H																										0	0	0	XXX	hH	137.445	0	0	P24	H				muerto	muerto						hH	hHH	Hmuerto
325	H																										0	0	0	XXX	hH	9.42478	0	0	S6	H	2.94524	3065.48	1	P18	H						hH	hHH	HH
326	M																										0	0	0	XXX	hM	19.2265		0	S8	M				muerto	muerto						hM	hMM	Mmuerto
327	M																										0	0	0	XXX	hM	14.1372		0	S15	M				muerto	muerto						hM	hMM	Mmuerto
328	H																															8.63938	0	0	S18	H				muerto	muerto							H	Hmuerto
329	H																															5.08938	0	0	S21	H				muerto	muerto							H	Hmuerto
330	M																										0	0	0	XXX	hM	9.04779		0	B2	M				muerto	muerto						hM	hMM	Mmuerto
331	H																																				2.15984	0	0	J5	H								H
332	H																															0	0	0	XXX	hH	9.42478	51881.5	1	J8	H							hH	hHH
333	H																																				5.02655	7120.99	1	J11	H								H
334	H																															0	0	0	XXX	hH	10.9956	32866.1	1	J21	H							hH	hHH
335	H																																				6.28319	6424.95	1	S22	H								H
336	H																																				1.69646	3409.66	1	S23	H								H
337	H																																				2.94524	4401.71	1	P25	H								H
338	H																																				1.5708	2007.8	1	P9	H								H
339	H																																				1.9635	5685.54	1	P8	H								H
340	H																															0	0	0	XXX	hH	9.50332	23079.6	1	P3	H							hH	hHH
341	H																															0	0	0	XXX	hH	22.9729	55791.7	1	F6	H							hH	hHH
342	H																															0	0	0	XXX	hH	31.4159	110206	1	F9	H							hH	hHH
343	M																																				3.11018		1	J14	M								M
344	M																															0	0	0	XXX	hM	8.63938		1	J16	M							hM	hMM
345	M																															0	0	0	XXX	hM	10.2102		1	J17	M							hM	hMM
346	M																																				1.76715		1	J23	M								M
347	M																															0	0	0	XXX	hM	91.8916		1	S2	M							hM	hMM
348	M																															0	0	0	XXX	hM	34.5575		1	S3	M							hM	hMM
349	M																																				7.06858		1	S10	M								M
350	M																															0	0	0	XXX	hM	15.9043		1	S12	M							hM	hMM
351	M																															0	0	0	XXX	hM	12.37		1	S15	M							hM	hMM
352	M																																				5.49779		1	P24	M								M
353	M																															0	0	0	XXX	hM	17.6715		1	P23	M							hM	hMM
354	M																															0	0	0	XXX	hM	13.3518		1	P19	M							hM	hMM
355	M																																				7.85398		1	P12	M								M
356	M																																				6.28319		1	P7	M								M
357	M																																				6.36173		1	P1	M								M
358	M																																				5.30144		1	F2	M								M
359	M																																				7.06858		1	F5	M								M
360	M																																				1.3823		1	F8	M								M
361	T																															0	0	0	XXX	hT	35.3429	95889.5	1	J7	T							hT	hTT
362	T																															0	0	0	XXX	hT	28.2743	76711.6	1	J9	T							hT	hTT
363	T																															0	0	0	XXX	hT	56.5487	153423	1	J10	T							hT	hTT
364	T																															0	0	0	XXX	hT	34.047	92373.5	1	J12	T							hT	hTT
365	T																																				1.9635	5327.19	1	J15	T								T
366	T																															0	0	0	XXX	hT	13.3518	36224.9	1	J18	T							hT	hTT
367	T																																				2.82743	7671.16	1	J19	T								T
368	T																															0	0	0	XXX	hT	9.42478	25570.5	1	J20	T							hT	hTT
369	T																															0	0	0	XXX	hT	40.8407	110806	1	S4	T							hT	hTT
370	T																															0	0	0	XXX	hT	40.8407	110806	1	S5	T							hT	hTT
371	T																															0	0	0	XXX	hT	34.5575	93758.6	1	S6	T							hT	hTT
372	T																															0	0	0	XXX	hT	43.9823	119329	1	S9	T							hT	hTT
373	T																															0	0	0	XXX	hT	27.7088	75177.4	1	S11	T							hT	hTT
374	T																																				3.92699	10654.4	1	S13	T								T
375	T																															0	0	0	XXX	hT	12.37	33561.3	1	S14	T							hT	hTT
376	T																																				6.28319	17047	1	S16	T								T
377	T																																				4.71239	12785.3	1	S20	T								T
378	T																																				7.85398	21308.8	1	S24	T								T
379	T																															0	0	0	XXX	hT	12.0873	32794.2	1	P20	T							hT	hTT
380	T																															0	0	0	XXX	hT	15.708	42617.5	1	P15	T							hT	hTT
381	T																															0	0	0	XXX	hT	15.708	42617.5	1	P14	T							hT	hTT
382	T																																				3.92699	10654.4	1	P6	T								T
383	T																																				2.26195	6136.93	1	P4	T								T
384	T																															0	0	0	XXX	hT	9.42478	25570.5	1	P2	T							hT	hTT
385	T																																				6.28319	17047	1	F1	T								T
386	T																																				5.65487	15342.3	1	F3	T								T
387	T																																				4.71239	12785.3	1	F4	T								T
388	T																															0	0	0	XXX	hT	40.8407	110806	1	F10	T							hT	hTT
389	H																																				1.5708	0	0	J13	H								H
390	H																															0	0	0	XXX	hH	24.9678	0	0	S7	H							hH	hHH
391	H																																				0.376991	0	0	S8	H								H
392	H																																				6.28319	0	0	S17	H								H
393	H																																				3.92699	0	0	S18	H								H
394	H																															0	0	0	XXX	hH	12.37	0	0	S19	H							hH	hHH
395	H																															0	0	0	XXX	hH	35.3429	0	0	S21	H							hH	hHH
			M		hH	H
total cystocarps			0					117763					14092.7					749.753					44809.5					84698.4					20093.2					188
mean cystocarp			0					3798.8					1281.15					249.918					2304.59					84698.4					803.728					12.5333
Nr fertiles	>0	T	18				T	39				T	18				T	20				T	16				T	16				T	18				T	35
		H	9				H	31				H	11				H	3				H	19				H	13				H	8				H	15
		M	17				M	18				M	12				M	18				M	24				M	12				M	14				M	22
new recruits	<8,5	T	16				T	16				T	14				T	21				T	11				T	5				T	11				T	13
		H	8				H	13				H	10				H	16				H	17				H	3				H	4				H	14
		M	15				M	10				M	16				M	22				M	17				M	2				M	5				M	13
cystocarp calculus:			0					7597.6					2562.31					499.835					4609.19					169397					1607.46					25.0667
effective fertilities								matrix1					matrix2					matrix3					matrix4					matrix5					matrix6
cystocarp fertility		Ftc					Ftc	0.00184269				Ftc	0.00819574				Ftc	0.0220072				Ftc	0.00108479				Ftc	6.49363e-05				Ftc	0.00808731
tetrasporophyte fertility		Fft					Fft	0.25641				Fft	0.888889				Fft	0.85				Fft	0.1875				Fft	0.25				Fft	0.777778
tetrasporophyte fertility		Fmt					Fmt	0.410256				Fmt	1.22222				Fmt	0.85				Fmt	0.125				Fmt	0.3125				Fmt	0.722222
male fertility		Fcf					Fcf	122.542				Fcf	116.469				Fcf	83.3059				Fcf	121.294				Fcf	6515.26				Fcf	100.466
female fertility		Fcm					Fcm	211.044				Fcm	106.763				Fcm	13.8843				Fcm	96.0247				Fcm	7058.2				Fcm	57.4091

## Sheet: niebla 2
Población Niebla 2																																											Persistance TRANSITIONS
			Octubre de 2009				Febrero de 2010						Junio de 2010					Octubre de 2010					Febrero de 2011					junio de 2011					octubre de 2011					febrero de 2012					1	2	3	4	5	6	7
N° individuo	sexo	Volumen (cm3)	fertility rate rate	fertility stage	dato	stage	Volumen	fertility rate rate	fertility stage	Dato	stage	Volumen	fertility rate rate	fertility stage	Dato	stage	Volumen	fertility rate rate	fertility stage	Dato	stage	Volumen	fertility rate rate	fertility stage	Dato	stage	Volumen	fertility rate rate	fertility stage	Dato	stage	Volumen	fertility rate rate	fertility stage	Dato	stage	Volumen	fertility rate rate	fertility stage	Dato	stage		>
1	M	55.4177		0	R1	M				muerto	muerto																																Mmuerto	muerto
2	M	143.351		0	R2	M				muerto	muerto																																Mmuerto	muerto
3	M	116.333		1	R3	M				muerto	muerto																																Mmuerto	muerto
4	M	55.4177		1	R4	M				muerto	muerto																																Mmuerto	muerto
5	T	42.4743	0	1	R5	T				muerto	muerto																																Tmuerto	muerto
6	H	27.1434	0	1	R6	H	105.667	221908	1	AF7	H				muerto	muerto																											HH	Hmuerto	muerto
7	H	10.1788	0	1	R7	H	37.6991	0	0	AF8	H	0	0	0	XXX	hH	2.69392	0	0	D7	H	1.53938	0	0	U16	H	11.781	0	0	Y11	H				muerto	muerto							HH	HhH	hHH	HH	HH	Hmuerto	muerto
8	T	19.847	0	1	R8	T				muerto	muerto																																Tmuerto	muerto
9	H	0.125664	0	0	R9	H	0	0	0	XXX	hH	13.2732	248560	1	N4	H	49.7628	457868	1	V3	H				muerto	muerto																	HhH	hHH	HH	Hmuerto	muerto
10	H	84.823	0	1	R10	H	7.85398	49481.5	1	AF12	H				muerto	muerto																											HH	Hmuerto	muerto
11	M	72.7357	0	0	R11	M				muerto	muerto																																Mmuerto	muerto
12	H	26.1695	0	0	R12	H				muerto	muerto																																Hmuerto	muerto
13	H	225.543	0	1	R13	H	47.1239	148444	1	AF15	H	182.801	222803	1	N13	H	10.2102	42948.1	1	V12	H	134.303	308471	1	U19	H	115.454	481833	1	Y16	H	112.901	12660.1	1	R6	H				muerto	muerto		HH	HH	HH	HH	HH	HH	Hmuerto
14	M	295.561		1	R14	M	40.8407		1	AF17	M				muerto	muerto																											MM	Mmuerto	muerto
15	T	3.14159	0	1	R15	T	2.74889	65847.2	1	AF19	T				muerto	muerto																											TT	Tmuerto	muerto
16	H	4.24115	0	0	R16	H	0	0	0	XXX	hH	42.4115	8400	1	N19	H	6.54237	6879.96	1	V13	H	31.4159	166111	1	D15	H				muerto	muerto												HhH	hHH	HH	HH	Hmuerto	muerto
17	M	169.646		1	R17	M	2.15984		1	AF22	M	14.1372		1	N20	M				muerto	muerto																						MM	MM	Mmuerto	muerto
18	H	38.5866	0	1	R18	H	47.1239	98963	1	AF20	H				muerto	muerto																											HH	Hmuerto	muerto
19	T	35.6257	0	1	R19	T				muerto	muerto																																Tmuerto	muerto
20	T	58.8813	0	1	R20	T				muerto	muerto																																Tmuerto	muerto
21	T	288.901	0	1	R21	T				muerto	muerto																																Tmuerto	muerto
22	M	13.3518		1	R22	M				muerto	muerto																																Mmuerto	muerto
23	M	16.9646		1	R23	M				muerto	muerto																																Mmuerto	muerto
24	T	26.5072	0	0	R24	T				muerto	muerto																																Tmuerto	muerto
25	H	250.848	0	0	R25	H				muerto	muerto																																Hmuerto	muerto
26	H	546.865	0	1	O1	H	62.8319	131951	1	AB10	H	581.886	710696	1	C5	H	161.988	511042	1	Z1	H	37.6991	107947	1	D14	H	202.044	642444	1	E15	H				muerto	muerto							HH	HH	HH	HH	HH	Hmuerto	muerto
27	H	21.9911	0	1	O2	H	53.4071	168237	1	AB11	H				muerto	muerto																											HH	Hmuerto	muerto
28	T	3.92699	0	1	O3	T				muerto	muerto																																Tmuerto	muerto
29	M	17.6715		1	O4	M				muerto	muerto																																Mmuerto	muerto
30	M	22.5645		1	O5	M				muerto	muerto																																Mmuerto	muerto
31	M	35.4057		1	O6	M				muerto	muerto																																Mmuerto	muerto
32	M	15.8336		1	O7	M				muerto	muerto																																Mmuerto	muerto
33	M	24.74		1	O8	M				muerto	muerto																																Mmuerto	muerto
34	H	5.49779	0	0	O9	H	16.4934	34637	1	AB19	H	63.6173	69300	1	C13	H	0	0	0	XXX	hH	19.635	49145.3	1	D23	H				muerto	muerto												HH	HH	HhH	hHH	Hmuerto	muerto
35	T	2.13628	0	1	O10	T				muerto	muerto																																Tmuerto	muerto
36	H	103.084	0	1	O11	H	30.0415	94633.3	1	AB23	H	0	0	0	XXX	hH	22.9729	48316.7	1	Z4	H	0.706858	1187.1	1	Z3	H				muerto	muerto												HH	HhH	hHH	HH	Hmuerto	muerto
37	M	14.1372		1	O12	M				muerto	muerto																																Mmuerto	muerto
38	M	22.698		0	O13	M				muerto	muerto																																Mmuerto	muerto
39	T	62.8319	0	0	O14	T				muerto	muerto																																Tmuerto	muerto
40	M	1.63363		1	O15	M				muerto	muerto																																Mmuerto	muerto
41	M	15.708		1	O16	M				muerto	muerto																																Mmuerto	muerto
42	M	93.5174		1	O17	M				muerto	muerto																																Mmuerto	muerto
43	T	178.34	0	1	O18	T	0	0	0	XXX	hT	33.5758	628754	1	C24	T				muerto	muerto																						ThT	hTT	Tmuerto	muerto
44	H	45.396	0	0	O19	H				muerto	muerto																																Hmuerto	muerto
45	T	50.8938	0	1	O20	T				muerto	muerto																																Tmuerto	muerto
46	M	792.624		1	O21	M				muerto	muerto																																Mmuerto	muerto
47	T	25.2191	0	1	O22	T				muerto	muerto																																Tmuerto	muerto
48	H	394.215	0	1	O23	H				muerto	muerto																																Hmuerto	muerto
49	M	76.0265		1	N1	M				muerto	muerto																																Mmuerto	muerto
50	T	118.03	0	1	N2	T				muerto	muerto																																Tmuerto	muerto
51	T	56.7057	0	0	N3	T				muerto	muerto																																Tmuerto	muerto
52	M	0.19635		0	N4	M				muerto	muerto																																Mmuerto	muerto
53	H	217.901	0	1	N5	H				muerto	muerto																																Hmuerto	muerto
54	M	289.529		1	N6	M				muerto	muerto																																Mmuerto	muerto
55	H	30.7876	0	1	N7	H	0	0	0	XXX	hH	75.3982	22400	1	AC3	H	0	0	0	XXX	hH	4.3138	11697	1	V1a	H				muerto	muerto												HhH	hHH	HhH	hHH	Hmuerto	muerto
56	H	79.6394	0	1	N8	H				muerto	muerto																																Hmuerto	muerto
57	T	561.387	0	1	N9	T				muerto	muerto																																Tmuerto	muerto
58	H	104.678	0	1	N10	H	5.49779	0	0	AG1	H				muerto	muerto																											HH	Hmuerto	muerto
59	M	8.63938		0	N11	M	9.42478		0	AG8	M				muerto	muerto																											MM	Mmuerto	muerto
60	M	7.85398		1	N12	M				muerto	muerto																																Mmuerto	muerto
61	T	281.455	0	0	N13	T				muerto	muerto																																Tmuerto	muerto
62	T	2.15984	0	0	N14	T				muerto	muerto																																Tmuerto	muerto
63	H	2.15984	0	1	N15	H	98.1748	206173	1	AG17	H				muerto	muerto																											HH	Hmuerto	muerto
64	M	2.94524		1	N16	M				muerto	muerto																																Mmuerto	muerto
65	H	37.1101	0	1	N17	H				muerto	muerto																																Hmuerto	muerto
66	T	45.396	0	1	N18	T				muerto	muerto																																Tmuerto	muerto
67	H	76.3407	0	0	N19	H				muerto	muerto																																Hmuerto	muerto
68	H	1.76715	0	1	N20	H				muerto	muerto																																Hmuerto	muerto
69	T	98.5203	0	1	N21	T				muerto	muerto																																Tmuerto	muerto
70	T	48.1999	0	1	N22	T				muerto	muerto																																Tmuerto	muerto
71	T	3.33794	0	1	N23	T				muerto	muerto																																Tmuerto	muerto
72	H	2.35619	0	1	N24	H	155.509	326578	1	AB25	H				muerto	muerto																											HH	Hmuerto	muerto
73	M						6.28319		1	AF1	M				muerto	muerto																											M	Mmuerto	muerto
74	T						7.85398	188135	1	AF2	T				muerto	muerto																											T	Tmuerto	muerto
75	M	0	0	0		hM	12.37		1	AF3	M	0	0	0	XXX	hM	7.53982		1	D4	M				muerto	muerto																	hMM	MhM	hMM	Mmuerto	muerto
76	M	0	0	0		hM	67.8584		1	AF4	M	73.7175		1	AC13	M	117.81		1	D1	M				muerto	muerto																	hMM	MM	MM	Mmuerto	muerto
77	M	0	0	0		hM	24.74		1	AF5	M				muerto	muerto																											hMM	Mmuerto	muerto
78	T	0	0	0		hT	58.9049	1.41101e+06	1	AF6	T				muerto	muerto																											hTT	Tmuerto	muerto
79	H	0	0	0		hH	10.2102	64325.9	1	AF9	H	157.08	114074	1	N9	H				muerto	muerto																						hHH	HH	Hmuerto	muerto
80	T	0	0	0		hT	53.4071	1.27932e+06	1	AF10	T				muerto	muerto																											hTT	Tmuerto	muerto
81	H	0	0	0		hH	50.2655	105560	1	AF11	H	47.1239	24561.4	1	N12	H				muerto	muerto																						hHH	HH	Hmuerto	muerto
82	H	0	0	0		hH	69.115	145146	1	AF13	H				muerto	muerto																											hHH	Hmuerto	muerto
83	H	0	0	0		hH	11.781	37111.1	1	AF14	H				muerto	muerto																											hHH	Hmuerto	muerto
84	T	0	0	0		hT	13.5717	0	0	AF16	T				muerto	muerto																											hTT	Tmuerto	muerto
85	M	0	0	0		hM	98.9602		1	AF18	M	31.8086		1	N14	M				muerto	muerto																						hMM	MM	Mmuerto	muerto
86	T	0	0	0		hT	9.42478	225762	1	AF21	T				muerto	muerto																											hTT	Tmuerto	muerto
87	M	0	0	0		hM	43.9823		1	AF23	M	112.901		1	N22	M	72.2566		1	V15	M				muerto	muerto																	hMM	MM	MM	Mmuerto	muerto
88	M	0	0	0		hM	84.823		1	AB1	M				muerto	muerto																											hMM	Mmuerto	muerto
89	M						1.5708		0	AB2	M				muerto	muerto																											M	Mmuerto	muerto
90	T	0	0	0		hT	134.303	3.21711e+06	1	AB3	T				muerto	muerto																											hTT	Tmuerto	muerto
91	H	0	0	0		hH	188.496	395852	1	AB4	H				muerto	muerto																											hHH	Hmuerto	muerto
92	T	0	0	0		hT	1039.08	2.48902e+07	1	AB5	T	0	0	0	XXX	hT	230.907	0	0	V21	T				muerto	muerto																	hTT	ThT	hTT	Tmuerto	muerto
93	H						0.785398	0	0	AB6	H				muerto	muerto																											H	Hmuerto	muerto
94	M						0.785398		1	AB7	M				muerto	muerto																											M	Mmuerto	muerto
95	T	0	0	0		hT	289.027	6.92336e+06	1	AB8	T				muerto	muerto																											hTT	Tmuerto	muerto
96	H	0	0	0		hH	412.334	865926	1	AB9	H	376.991	410667	1	C4	H				muerto	muerto																						hHH	HH	Hmuerto	muerto
97	M	0	0	0		hM	19.4386		1	AB12	M				muerto	muerto																											hMM	Mmuerto	muerto
98	T	0	0	0		hT	162.577	3.89439e+06	1	AB13	T				muerto	muerto																											hTT	Tmuerto	muerto
99	H	0	0	0		hH	75.3982	237511	1	AB14	H				muerto	muerto																											hHH	Hmuerto	muerto
100	H	0	0	0		hH	106.186	222997	1	AB15	H	26.7035	14103.7	1	C16	H				muerto	muerto																						hHH	HH	Hmuerto	muerto
101	H	0	0	0		hH	24.74	155867	1	AB16	H	0	0	0	XXX	hH	177.492	287155	1	Z11	H	37.6991	83929.8	1	Z1	H	99.7142	388404	1	B7	H				muerto	muerto							hHH	HhH	hHH	HH	HH	Hmuerto	muerto
102	H	0	0	0		hH	50.2655	316681	1	AB17	H				muerto	muerto																											hHH	Hmuerto	muerto
103	T						1.1781	0	0	AB18	T				muerto	muerto																											T	Tmuerto	muerto
104	M	0	0	0		hM	31.4159		1	AB20	M				muerto	muerto																											hMM	Mmuerto	muerto
105	T	0	0	0		hT	47.1239	1.12881e+06	1	AB21	T				muerto	muerto																											hTT	Tmuerto	muerto
106	H						0.785398	2474.07	1	AB22	H				muerto	muerto																											H	Hmuerto	muerto
107	H	0	0	0		hH	59.6903	125353	1	AB24	H				muerto	muerto																											hHH	Hmuerto	muerto
108	H						3.53429	7422.22	1	AB26	H				muerto	muerto																											H	Hmuerto	muerto
109	M						3.53429		1	AB27	M				muerto	muerto																											M	Mmuerto	muerto
110	H						3.73064	7834.57	1	I2	H				muerto	muerto																											H	Hmuerto	muerto
111	H	0	0	0		hH	63.8136	201019	1	I3	H				muerto	muerto																											hHH	Hmuerto	muerto
112	T						2.74889	65847.2	1	I4	T				muerto	muerto																											T	Tmuerto	muerto
113	M	0	0	0		hM	47.1239		1	I5	M				muerto	muerto																											hMM	Mmuerto	muerto
114	M						5.49779		1	I6	M	87.2499		1	C22	M	10.2102		1	K3	M	5.49779		1	Z16	M	118.03		1	B19	M				muerto	muerto							M	MM	MM	MM	MM	Mmuerto	muerto
115	M	0	0	0		hM	98.9602		1	I7	M	98.1748		1	C25	M	155.509		1	K4	M	9.42478		1	Z17	M	1.06029		1	B20	M	1.76715		1	E19	M				muerto	muerto		hMM	MM	MM	MM	MM	MM	Mmuerto
116	H	0	0	0		hH	106.029	334000	1	I8	H				muerto	muerto																											hHH	Hmuerto	muerto
117	H						0.314159	659.753	1	I9	H				muerto	muerto																											H	Hmuerto	muerto
118	T						0.659734	15803.3	1	I10	T				muerto	muerto																											T	Tmuerto	muerto
119	M	0	0	0		hM	34.3612		1	I11	M				muerto	muerto																											hMM	Mmuerto	muerto
120	T	0	0	0		hT	134.303	3.21711e+06	1	I12	T				muerto	muerto																											hTT	Tmuerto	muerto
121	H						3.14159	0	0	I14	H				muerto	muerto																											H	Hmuerto	muerto
122	M						4.71239		1	I15	M				muerto	muerto																											M	Mmuerto	muerto
123	H	0	0	0		hH	15.708	49481.5	1	I16	H				muerto	muerto																											hHH	Hmuerto	muerto
124	M						6.28319		1	I17	M				muerto	muerto																											M	Mmuerto	muerto
125	H	0	0	0		hH	12.37	0	0	I18	H				muerto	muerto																											hHH	Hmuerto	muerto
126	T						3.14159	75253.9	1	I19	T				muerto	muerto																											T	Tmuerto	muerto
127	H						4.71239	9896.3	1	I20	H				muerto	muerto																											H	Hmuerto	muerto
128	M	0	0	0		hM	47.1239		1	I21	M	0	0	0	XXX	hM	10.9956		1	K9	M	4.3138		1	V1B	M				muerto	muerto												hMM	MhM	hMM	MM	Mmuerto	muerto
129	M						3.14159		1	I22	M	0	0	0	XXX	hM	40.0239		1	K12	M				muerto	muerto																	M	MhM	hMM	Mmuerto	muerto
130	H						4.71239	29688.9	1	I23	H				muerto	muerto																											H	Hmuerto	muerto
131	H	0	0	0		hH	75.3982	158341	1	I24	H	45.9458	27300	1	AC4	H				muerto	muerto																						hHH	HH	Hmuerto	muerto
132	H						7.85398	16493.8	1	AG2	H				muerto	muerto																											H	Hmuerto	muerto
133	M						1.1781		1	AG3	M				muerto	muerto																											M	Mmuerto	muerto
134	M	0	0	0		hM	9.42478		1	AG4	M				muerto	muerto																											hMM	Mmuerto	muerto
135	H						3.92699	8246.91	1	AG5	H				muerto	muerto																											H	Hmuerto	muerto
136	M	0	0	0		hM	19.4386		1	AG6	M				muerto	muerto																											hMM	Mmuerto	muerto
137	M	0	0	0		hM	34.5575		1	AG7	M				muerto	muerto																											hMM	Mmuerto	muerto
138	T						1.1781	0	0	AG9	T				muerto	muerto																											T	Tmuerto	muerto
139	H						7.85398	0	0	AG10	H	50.2655	40559.7	1	AC10	H	7.31206	0	0	K15	H	20.3575	30912	1	V8	H	0	0	0	XXX	hH	35.3429	528.423	1	Y3	H				muerto	muerto		H	HH	HH	HH	HhH	hHH	Hmuerto
140	H	0	0	0		hH	50.2655	105560	1	AG11	H	0	0	0	XXX	hH	84.823	446000	1	K17	H				muerto	muerto																	hHH	HhH	hHH	Hmuerto	muerto
141	H	0	0	0		hH	192.423	404099	1	AG12	H	56.7057	33693.3	1	AC11	H				muerto	muerto																						hHH	HH	Hmuerto	muerto
142	M						0.392699		1	AG13	M				muerto	muerto																											M	Mmuerto	muerto
143	H						2.94524	6185.19	1	AG14	H				muerto	muerto																											H	Hmuerto	muerto
144	T						0.785398	18813.5	1	AG15	T				muerto	muerto																											T	Tmuerto	muerto
145	H						1.1781	0	0	AG16	H				muerto	muerto																											H	Hmuerto	muerto
146	H	0	0	0		hH	50.2655	105560	1	AG18	H				muerto	muerto																											hHH	Hmuerto	muerto
147	T	0	0	0		hT	16.4934	395083	1	AG19	T				muerto	muerto																											hTT	Tmuerto	muerto
148	T						0	0	0		hT	9.42478	0	0	C1	T				muerto	muerto																						hT	hTT	Tmuerto	muerto
149	H						0	0	0		hH	72.2566	93022.2	1	C2	H	0	0	0	XXX	hH	30.0415	74750	1	D5	H	0	0	0	XXX	hH	3.92699	0	0	R16	H				muerto	muerto		hH	hHH	HhH	hHH	HhH	hHH	Hmuerto
150	M						0	0	0		hM	28.2743		1	C3	M				muerto	muerto																						hM	hMM	Mmuerto	muerto
151	T						0	0	0		hT	87.9646	1.64726e+06	1	C6	T				muerto	muerto																						hT	hTT	Tmuerto	muerto
152	T						0	0	0		hT	28.2743	529477	1	C7	T				muerto	muerto																						hT	hTT	Tmuerto	muerto
153	H						0	0	0		hH	69.115	70725.9	1	C8	H				muerto	muerto																						hH	hHH	Hmuerto	muerto
154	T						0	0	0		hT	85.8833	1.60829e+06	1	C9	T				muerto	muerto																						hT	hTT	Tmuerto	muerto
155	M						0	0	0		hM	21.9911		1	C10	M				muerto	muerto																						hM	hMM	Mmuerto	muerto
156	T						0	0	0		hT	125.664	2.35323e+06	1	C11	T				muerto	muerto																						hT	hTT	Tmuerto	muerto
157	T						0	0	0		hT	261.538	4.89766e+06	1	C12	T				muerto	muerto																						hT	hTT	Tmuerto	muerto
158	M						0	0	0		hM	15.708		1	C14	M				muerto	muerto																						hM	hMM	Mmuerto	muerto
159	M						0	0	0		hM	27.8738		0	C15	M				muerto	muerto																						hM	hMM	Mmuerto	muerto
160	H						0	0	0		hH	59.6903	15763	1	C17	H	0	0	0	XXX	hH	122.718	279514	1	Z12	H				muerto	muerto												hH	hHH	HhH	hHH	Hmuerto	muerto
161	T						0	0	0		hT	75.3982	1.41194e+06	1	C18	T				muerto	muerto																						hT	hTT	Tmuerto	muerto
162	H						0	0	0		hH	83.4486	26444.4	1	C19	H				muerto	muerto																						hH	hHH	Hmuerto	muerto
163	M						0	0	0		hM	10.9956		1	C20	M				muerto	muerto																						hM	hMM	Mmuerto	muerto
164	M						0	0	0		hM	24.74		1	C21	M	6.28319		1	K2	M	70.6858		1	Z15	M				muerto	muerto												hM	hMM	MM	MM	Mmuerto	muerto
165	M						0	0	0		hM	38.8772		1	C23	M	0	0	0	XXX	hM	7.91681		1	Z7	M				muerto	muerto												hM	hMM	MhM	hMM	Mmuerto	muerto
166	H						0	0	0		hH	78.5398	90740.7	1	N1	H				muerto	muerto																						hH	hHH	Hmuerto	muerto
167	T						0	0	0		hT	37.1101	694938	1	N2	T				muerto	muerto																						hT	hTT	Tmuerto	muerto
168	M						0	0	0		hM	106.029		1	N3	M				muerto	muerto																						hM	hMM	Mmuerto	muerto
169	T						0	0	0		hT	33.5758	628754	1	N5	T	13.2732	122127	1	D5	T	0.353429	1625.95	1	U14	T	10.2102	0	0	Y9	T	9.04779	2134.58	1	Y22	T	9.42478	0	0	V6	T		hT	hTT	TT	TT	TT	TT	TT
170	H						0	0	0		hH	154.346	40759.7	1	N6	H				muerto	muerto																						hH	hHH	Hmuerto	muerto
171	M						0	0	0		hM	95.5672		1	N7	M				muerto	muerto																						hM	hMM	Mmuerto	muerto
172	T						0	0	0		hT	147.262	2.75769e+06	1	N8	T				muerto	muerto																						hT	hTT	Tmuerto	muerto
173	M						0	0	0		hM	233.263		1	N10	M	279.013		1	V9	M	182.801		1	D7	M				muerto	muerto												hM	hMM	MM	MM	Mmuerto	muerto
174	M						0	0	0		hM	127.235		1	N11	M				muerto	muerto																						hM	hMM	Mmuerto	muerto
175	T						0	0	0		hT	83.4486	1.56269e+06	1	N15	T				muerto	muerto																						hT	hTT	Tmuerto	muerto
176	M											2.74889		1	N16	M				muerto	muerto																							M	Mmuerto	muerto
177	M						0	0	0		hM	12.5664		1	N17	M	0	0	0	XXX	hM	91.8916		1	D8	M				muerto	muerto												hM	hMM	MhM	hMM	Mmuerto	muerto
178	M						0	0	0		hM	14.1372		1	N18	M	127.235		1	V4	M	7.85398		1	U4	M				muerto	muerto												hM	hMM	MM	MM	Mmuerto	muerto
179	H						0	0	0		hH	141.372	158667	1	N21	H	0	0	0	XXX	hH	26.1381	0	0	D2	H				muerto	muerto												hH	hHH	HhH	hHH	Hmuerto	muerto
180	T						0	0	0		hT	79.443	1.48768e+06	1	N23	T	0	0	0	XXX	hT	6.92721	31868.7	1	D3a	T				muerto	muerto												hT	hTT	ThT	hTT	Tmuerto	muerto
181	T											3.33794	62507.7	1	N24	T	0	0	0	XXX	hT	17.6715	81297.6	1	U20	T				muerto	muerto													T	ThT	hTT	Tmuerto	muerto
182	T						0	0	0		hT	276.46	5.17711e+06	1	N25	T	0	0	0	XXX	hT	10.2102	46971.9	1	U23	T	206.756	487786	1	Y24	T	98.9602	23347	1	R13	T				muerto	muerto		hT	hTT	ThT	hTT	TT	TT	Tmuerto
183	T						0	0	0		hT	56.5487	1.05895e+06	1	N26	T				muerto	muerto																						hT	hTT	Tmuerto	muerto
184	T						0	0	0		hT	31.8086	595661	1	N27	T	10.9956	101170	1	V18	T				muerto	muerto																	hT	hTT	TT	Tmuerto	muerto
185	T						0	0	0		hT	81.4301	1.52489e+06	1	AC1	T	2.55254	23486	1	K5	T				muerto	muerto																	hT	hTT	TT	Tmuerto	muerto
186	M						0	0	0		hM	122.718		1	AC2	M	162.577		1	K8	M	21.2058		1	Z23	M	0	0	0	XXX	hM	3.39292		1	A1	M				muerto	muerto		hM	hMM	MM	MM	MhM	hMM	Mmuerto
187	H						0	0	0		hH	9.42478	933.333	1	AC5	H	0	0	0	XXX	hH	276.46	625778	1	V4	H				muerto	muerto												hH	hHH	HhH	hHH	Hmuerto	muerto
188	T						0	0	0		hT	14.1372	264738	1	AC6	T				muerto	muerto																						hT	hTT	Tmuerto	muerto
189	M						0	0	0		hM	13.3518		1	AC7	M	120.166		1	K14	M				muerto	muerto																	hM	hMM	MM	Mmuerto	muerto
190	T						0	0	0		hT	10.2102	0	0	AC8	T	1.76715	16259.5	1	K13	T	0	0	0	XXX	hT	11.781	27794.1	1	V10	T	1.9635	463.234	1	A9	T				muerto	muerto		hT	hTT	TT	ThT	hTT	TT	Tmuerto
191	M						0	0	0		hM	33.5758		1	AC9	M				muerto	muerto										muerto												hM	hMM	Mmuerto	muerto	muerto	muerto
192	H											6.36173	3150	1	AC12	H	11.781	12388.9	1	K19	H	0	0	0	XXX	hH	15.708	72839.5	1	V24	H				muerto	muerto								H	HH	HhH	hHH	Hmuerto	muerto
193	M						0	0	0		hM	61.8501		1	AC14	M				muerto	muerto																						hM	hMM	Mmuerto	muerto
194	T											0	0	0	XXX	hT	43.9823	404681	1	V1	T				muerto	muerto																		hT	hTT	Tmuerto	muerto
195	T											0	0	0	XXX	hT	62.8319	578116	1	V2	T	0	0	0	XXX	hT	25.1327	59294	1	B4	T				muerto	muerto								hT	hTT	ThT	hTT	Tmuerto	muerto
196	H																3.51858	17077.6	1	V5	H				muerto	muerto																			H	Hmuerto	muerto
197	H											0	0	0	XXX	hH	65.9734	69377.8	1	V6	H				muerto	muerto																		hH	hHH	Hmuerto	muerto
198	T											0	0	0	XXX	hT	65.8242	605649	1	V8	T				muerto	muerto																		hT	hTT	Tmuerto	muerto
199	M																2.94524		0	V10	M				muerto	muerto																			M	Mmuerto	muerto
200	M											0	0	0	XXX	hM	50.2655		1	V11	M				muerto	muerto																		hM	hMM	Mmuerto	muerto
201	H											0	0	0	XXX	hH	26.5465	81211	1	V14	H				muerto	muerto																		hH	hHH	Hmuerto	muerto
202	T											0	0	0	XXX	hT	75.3982	693740	1	V16	T	0	0	0	XXX	hT	81.6814	192705	1	E5	T	33.5758	7921.31	1	R11	T				muerto	muerto			hT	hTT	ThT	hTT	TT	Tmuerto
203	T											0	0	0	XXX	hT	141.372	1.30076e+06	1	V17	T				muerto	muerto																		hT	hTT	Tmuerto	muerto
204	H											0	0	0	XXX	hH	173.18	0	0	V19	H				muerto	muerto																		hH	hHH	Hmuerto	muerto
205	T											0	0	0	XXX	hT	301.593	2.77496e+06	1	V20	T				muerto	muerto																		hT	hTT	Tmuerto	muerto
206	H																5.49779	0	0	V22	H				muerto	muerto																			H	Hmuerto	muerto
207	H																0.589049	0	0	V23	H	0	0	0	XXX	hT	0.753982	899.048	1	E22	H				muerto	muerto									H	HhT	hTH	Hmuerto	muerto
208	M											0	0	0	XXX	hM	62.8319		0	V24	M				muerto	muerto																		hM	hMM	Mmuerto	muerto
209	H																6.28319	9911.11	1	Z2	H				muerto	muerto																			H	Hmuerto	muerto
210	T											0	0	0	XXX	hT	12.4407	114467	1	Z3	T				muerto	muerto																		hT	hTT	Tmuerto	muerto
211	M											0	0	0	XXX	hM	10.9956		1	Z5	M				muerto	muerto																		hM	hMM	Mmuerto	muerto
212	M											0	0	0	XXX	hM	251.327		1	Z6	M	7.06858		1	Z5	M				muerto	muerto													hM	hMM	MM	Mmuerto	muerto
213	H																3.92699	24777.8	1	Z7	H	9.54259	31050	1	Z6	H				muerto	muerto														H	HH	Hmuerto	muerto
214	T																7.06858	65038.1	1	Z8	T				muerto	muerto																			T	Tmuerto	muerto
215	M											0	0	0	XXX	hM	192.423		1	Z9	M				muerto	muerto																		hM	hMM	Mmuerto	muerto
216	H											0	0	0	XXX	hH	21.9911	46251.9	1	Z10	H				muerto	muerto																		hH	hHH	Hmuerto	muerto
217	M											0	0	0	XXX	hM	13.069		1	Z12	M				muerto	muerto																		hM	hMM	Mmuerto	muerto
218	M											0	0	0	XXX	hM	273.444		1	Z13	M				muerto	muerto																		hM	hMM	Mmuerto	muerto
219	M											0	0	0	XXX	hM	47.1239		1	Z14	M				muerto	muerto																		hM	hMM	Mmuerto	muerto
220	H											0	0	0	XXX	hH	56.5487	270303	1	Z15	H				muerto	muerto																		hH	hHH	Hmuerto	muerto
221	T											0	0	0	XXX	hT	8.63938	79491	1	Z16	T				muerto	muerto																		hT	hTT	Tmuerto	muerto
222	T											0	0	0	XXX	hT	47.1239	433587	1	Z17	T				muerto	muerto																		hT	hTT	Tmuerto	muerto
223	H											0	0	0	XXX	hH	26.5072	125438	1	Z18	H				muerto	muerto																		hH	hHH	Hmuerto	muerto
224	M											0	0	0	XXX	hM	8.63938		1	Z19	M				muerto	muerto																		hM	hMM	Mmuerto	muerto
225	H											0	0	0	XXX	hH	66.4761	0	0	Z20	H				muerto	muerto																		hH	hHH	Hmuerto	muerto
226	M																3.92699		1	Z21	M				muerto	muerto																			M	Mmuerto	muerto
227	M											0	0	0	XXX	hM	10.2102		1	Z22	M				muerto	muerto																		hM	hMM	Mmuerto	muerto
228	H											0	0	0	XXX	hH	100.531	317156	1	Z23	H	59.6903	116533	1	Z10	H	75.3982	209778	1	B16	H	16.5405	4451.43	1	E12	H	0.0942478	196.19	1	N12	H			hH	hHH	HH	HH	HH	HH
229	T											0	0	0	XXX	hT	125.664	1.15623e+06	1	Z24	T	122.718	564567	1	Z9	T				muerto	muerto													hT	hTT	TT	Tmuerto	muerto
230	T											0	0	0	XXX	hT	18.8496	173435	1	K1	T	30.0415	138206	1	Z19	T				muerto	muerto													hT	hTT	TT	Tmuerto	muerto
231	T											0	0	0	XXX	hT	31.8086	292671	1	K6	T				muerto	muerto																		hT	hTT	Tmuerto	muerto
232	T											0	0	0	XXX	hT	83.4486	767811	1	K7	T	6.28319	28905.8	1	Z22	T	22.808	53809.3	1	V1	T	0.989602	233.47	1	E25	T				muerto	muerto			hT	hTT	TT	TT	TT	Tmuerto
233	H											0	0	0	XXX	hH	14.1372	0	0	K10	H	4.27257	12088.9	1	V2a	H	81.6814	1.1363e+06	1	V8	H				muerto	muerto								hH	hHH	HH	HH	Hmuerto	muerto
234	M											0	0	0	XXX	hM	14.9226		1	K11	M	6.92721		1	D3b	M				muerto	muerto													hM	hMM	MM	Mmuerto	muerto
235	M											0	0	0	XXX	hM	18.5825		1	K16	M				muerto	muerto																		hM	hMM	Mmuerto	muerto
236	M																2.51327		1	K18	M				muerto	muerto																			M	Mmuerto	muerto
237	M											0	0	0	XXX	hM	24.74		1	K20	M	0	0	0	XXX	hM	31.8557		1	V21	M				muerto	muerto								hM	hMM	MhM	hMM	Mmuerto	muerto
238	H																2.55254	6391.09	1	K21	H				muerto	muerto																			H	Hmuerto	muerto
239	T											0	0	0	XXX	hT	11.4511	105362	1	K22	T	1.76715	8129.76	1	V11	T				muerto	muerto													hT	hTT	TT	Tmuerto	muerto
240	T											0	0	0	XXX	hT	17.2788	158982	1	K23	T	10.4536	48092	1	V14	T				muerto	muerto													hT	hTT	TT	Tmuerto	muerto
241	M											0	0	0	XXX	hM	14.1372		1	K24	M				muerto	muerto																		hM	hMM	Mmuerto	muerto
242	M																1.37445		1	D2	M				muerto	muerto																			M	Mmuerto	muerto
243	T																3.92699	36132.3	1	D3	T	3.46361	15934.3	1	U3	T				muerto	muerto														T	TT	Tmuerto	muerto
244	T											0	0	0	XXX	hT	14.1372	130076	1	D6	T				muerto	muerto																		hT	hTT	Tmuerto	muerto
245	H																					0.706858	2663.16	1	U17	H				muerto	muerto															H	Hmuerto	muerto
246	H																					5.49779	19081.5	1	U18	H				muerto	muerto															H	Hmuerto	muerto
247	H																0	0	0	XXX	hH	18.8496	0	0	U24	H				muerto	muerto														hH	hHH	Hmuerto	muerto
248	H																					1.15454	1581.75	1	D1b	H				muerto	muerto															H	Hmuerto	muerto
249	H																0	0	0	XXX	hH	17.6715	31724.1	1	D13	H	0.636173	2006	1	E12	H				muerto	muerto									hH	hHH	HH	Hmuerto	muerto
250	H																0	0	0	XXX	hH	22.9729	70352.9	1	D22	H				muerto	muerto														hH	hHH	Hmuerto	muerto
251	H																					1.13097	5095.38	1	Z4	H				muerto	muerto															H	Hmuerto	muerto
252	H																					0.282743	0	0	Z8	H				muerto	muerto															H	Hmuerto	muerto
253	H																					0.785398	1916.67	1	Z13a	H				muerto	muerto															H	Hmuerto	muerto
254	H																0	0	0	XXX	hH	91.8916	247000	1	Z14	H				muerto	muerto														hH	hHH	Hmuerto	muerto
255	H																					2.82743	0	0	Z24	H				muerto	muerto															H	Hmuerto	muerto
256	H																					2.69392	4869.75	1	V3a	H				muerto	muerto															H	Hmuerto	muerto
257	H																0	0	0	XXX	hH	30.1593	39253.3	1	V5	H				muerto	muerto														hH	hHH	Hmuerto	muerto
258	H																					1.25664	1817.28	1	V6	H				muerto	muerto															H	Hmuerto	muerto
259	H																0	0	0	XXX	hH	182.786	436153	1	V7	H	1.9635	3361.82	1	V23	H				muerto	muerto									hH	hHH	HH	Hmuerto	muerto
260	M																					3.92699		1	U1	M				muerto	muerto															M	Mmuerto	muerto
261	M																					1.9635		1	U8	M	0	0	0	XXX	hM	8.90642		1	Y17	M				muerto	muerto					M	MhM	hMM	Mmuerto
262	M																					0.392699		1	U9	M				muerto	muerto															M	Mmuerto	muerto
263	M																					6.28319		1	U10	M				muerto	muerto															M	Mmuerto	muerto
264	M																					1.76715		1	U15	M	0	0	0	XXX	hM	1.9635		1	R2	M				muerto	muerto					M	MhM	hMM	Mmuerto
265	M																0	0	0	XXX	hM	34.5575		1	U21	M				muerto	muerto														hM	hMM	Mmuerto	muerto
266	M																0	0	0	XXX	hM	144.317		1	D6	M				muerto	muerto														hM	hMM	Mmuerto	muerto
267	M																0	0	0	XXX	hM	25.1327		1	D10	M	0	0	0	XXX	hM	152.171		1	R17	M	2.15984		1	L9	M				hM	hMM	MhM	hMM	MM
268	M																					1.41372		1	D16	M	13.6188		0	E17	M	0	0	0	XXX	hM	17.6715		1	L15	M					M	MM	MhM	hMM
269	M																					0.753982		1	D17	M	5.49779		1	E16	M				muerto	muerto										M	MM	Mmuerto	muerto
270	M																					7.06858		1	D18	M				muerto	muerto															M	Mmuerto	muerto
271	M																					6.9979		1	D21	M	0	0	0	XXX	hM	37.6991		1	R24	M				muerto	muerto					M	MhM	hMM	Mmuerto
272	M																					7.06858		1	D24	M				muerto	muerto															M	Mmuerto	muerto
273	M																0	0	0	XXX	hM	65.9734		1	Z2	M				muerto	muerto														hM	hMM	Mmuerto	muerto
274	M																0	0	0	XXX	hM	40.8407		1	Z11	M				muerto	muerto														hM	hMM	Mmuerto	muerto
275	M																					0.785398		1	Z13b	M				muerto	muerto															M	Mmuerto	muerto
276	M																0	0	0	XXX	hM	53.4071		1	Z20	M				muerto	muerto														hM	hMM	Mmuerto	muerto
277	M																0	0	0	XXX	hM	36.3168		1	Z21	M				muerto	muerto														hM	hMM	Mmuerto	muerto
278	M																					4.27257		1	V2b	M				muerto	muerto															M	Mmuerto	muerto
279	M																					2.69392		1	V3b	M				muerto	muerto															M	Mmuerto	muerto
280	M																					1.88496		1	V9	M				muerto	muerto															M	Mmuerto	muerto
281	T																					1.1781	5419.84	1	U2	T				muerto	muerto															T	Tmuerto	muerto
282	T																					6.28319	28905.8	1	U5	T				muerto	muerto															T	Tmuerto	muerto
283	T																					0.753982	3468.7	1	U6	T				muerto	muerto															T	Tmuerto	muerto
284	T																					2.55254	11743	1	U11	T				muerto	muerto															T	Tmuerto	muerto
285	T																					1.9635	9033.07	1	U12	T	0	0	0	XXX	hT	48.2549	11384.4	1	Y25	T				muerto	muerto					T	ThT	hTT	Tmuerto
286	T																0	0	0	XXX	hT	12.37	56908.3	1	U13	T				muerto	muerto														hT	hTT	Tmuerto	muerto
287	T																					6.28319	28905.8	1	U22	T				muerto	muerto															T	Tmuerto	muerto
288	T																0	0	0	XXX	hT	14.7027	67639.6	1	U25	T				muerto	muerto														hT	hTT	Tmuerto	muerto
289	T																					1.15454	5311.44	1	D1a	T				muerto	muerto															T	Tmuerto	muerto
290	T																0	0	0	XXX	hT	17.6715	81297.6	1	D4	T				muerto	muerto														hT	hTT	Tmuerto	muerto
291	T																0	0	0	XXX	hT	19.4386	89427.4	1	D9	T				muerto	muerto														hT	hTT	Tmuerto	muerto
292	T																0	0	0	XXX	hT	9.29126	42744.5	1	D11	T				muerto	muerto														hT	hTT	Tmuerto	muerto
293	T																					5.70199	26232	1	D12	T				muerto	muerto															T	Tmuerto	muerto
294	T																					3.11018	14308.4	1	D19	T				muerto	muerto															T	Tmuerto	muerto
295	T																0	0	0	XXX	hT	16.9646	78045.7	1	D20	T	0	0	0	XXX	hT	88.3573	20845.5	1	E3	T				muerto	muerto				hT	hTT	ThT	hTT	Tmuerto
296	T																					7.06858	32519	1	Z18	T				muerto	muerto															T	Tmuerto	muerto
297	T																0	0	0	XXX	hT	8.63938	39745.5	1	V12	T				muerto	muerto														hT	hTT	Tmuerto	muerto
298	T																0	0	0	XXX	hT	37.6991	173435	1	V13	T				muerto	muerto														hT	hTT	Tmuerto	muerto
299	T																					1.37445	0	0	U7	T				muerto	muerto															T	Tmuerto	muerto
300	M																					0.125664		0	V10	M				muerto	muerto															M	Mmuerto	muerto
301	T																					0	0	0	XXX	hT	10.9956	25941.1	1	Y1	T				muerto	muerto										hT	hTT	Tmuerto	muerto
302	T																					0	0	0	XXX	hT	14.1372	33352.9	1	Y2	T				muerto	muerto										hT	hTT	Tmuerto	muerto
303	M																					0	0	0	XXX	hM	56.5487		1	Y3	M				muerto	muerto										hM	hMM	Mmuerto	muerto
304	T																					0	0	0	XXX	hT	10.5558	24903.5	1	Y4	T				muerto	muerto										hT	hTT	Tmuerto	muerto
305	T																					0	0	0	XXX	hT	49.0874	115809	1	Y5	T				muerto	muerto										hT	hTT	Tmuerto	muerto
306	H																					0	0	0	XXX	hH	24.6301	262688	1	Y6	H				muerto	muerto										hH	hHH	Hmuerto	muerto
307	T																					0	0	0	XXX	hT	58.1666	137229	1	Y7	T				muerto	muerto										hT	hTT	Tmuerto	muerto
308	H																					0	0	0	XXX	hH	33.081	213533	1	Y8	H	2.74889	174.069	1	Y23	H	0.424115	0	0	B13	H					hH	hHH	HH	HH
309	H																					0	0	0	XXX	hH	8.63938	22434.6	1	Y10	H	26.5072	0	0	Y24	H				muerto	muerto					hH	hHH	HH	Hmuerto
310	T																					0	0	0	XXX	hT	18.0956	42691.7	1	Y12	T				muerto	muerto										hT	hTT	Tmuerto	muerto
311	M																					0	0	0	XXX	hM	27.9916		1	Y13	M				muerto	muerto										hM	hMM	Mmuerto	muerto
312	T																					0	0	0	XXX	hT	10.2102	24088.2	1	Y14	T				muerto	muerto										hT	hTT	Tmuerto	muerto
313	H																					0	0	0	XXX	hH	37.6991	419556	1	Y15	H	0	0	0	XXX	hH	0.706858	0	0	B11	H					hH	hHH	HhH	hHH
314	T																										2.55254	0	0	Y17	T				muerto	muerto											T	Tmuerto	muerto
315	M																										5.77268		1	Y18	M				muerto	muerto											M	Mmuerto	muerto
316	M																					0	0	0	XXX	hM	84.9487		1	Y19	M				muerto	muerto										hM	hMM	Mmuerto	muerto
317	H																					0	0	0	XXX	hH	8.63938	8012.35	1	Y20	H	0	0	0	XXX	hH	12.37	12921.1	1	B20	H					hH	hHH	HhH	hHH
318	T																										7.06858	16676.4	1	Y21	T				muerto	muerto											T	Tmuerto	muerto
319	M																					0	0	0	XXX	hM	20.3575		1	Y22	M				muerto	muerto										hM	hMM	Mmuerto	muerto
320	T																					0	0	0	XXX	hT	98.9602	233470	1	Y23	T	59.6903	14082.3	1	R8	T				muerto	muerto					hT	hTT	TT	Tmuerto
321	M																					0	0	0	XXX	hM	14.0743		1	Y25	M				muerto	muerto										hM	hMM	Mmuerto	muerto
322	M																					0	0	0	XXX	hM	10.6186		0	E1	M				muerto	muerto										hM	hMM	Mmuerto	muerto
323	T																					0	0	0	XXX	hT	53.0144	125073	1	E2	T				muerto	muerto										hT	hTT	Tmuerto	muerto
324	T																					0	0	0	XXX	hT	91.4046	215645	1	E3	T				muerto	muerto										hT	hTT	Tmuerto	muerto
325	T																					0	0	0	XXX	hT	25.1327	59294	1	E4	T				muerto	muerto										hT	hTT	Tmuerto	muerto
326	T																										3.33794	0	0	E7	T				muerto	muerto											T	Tmuerto	muerto
327	T																										3.73064	8801.45	1	E8	T				muerto	muerto											T	Tmuerto	muerto
328	M																					0	0	0	XXX	hM	19.635		1	E9	M	0	0	0	XXX	hM	43.9823		1	L6	M					hM	hMM	MhM	hMM
329	H																					0	0	0	XXX	hH	81.6814	47844.1	1	E10	H				muerto	muerto										hH	hHH	Hmuerto	muerto
330	H																										6.22035	14675.3	1	E11	H				muerto	muerto											H	Hmuerto	muerto
331	H																					0	0	0	XXX	hH	9.54259	63720	1	E13	H	12.6999	1248.83	1	R21	H										hH	hHH	HH	H
332	H																					0	0	0	XXX	hH	19.635	54629.6	1	E14	H	137.107	1844.93	1	R20	H	14.255	11539.8	1	L14	H					hH	hHH	HH	HH
333	T																										5.30144	0	0	E18	T				muerto	muerto											T	Tmuerto	muerto
334	T																										5.65487	0	0	E19	T				muerto	muerto											T	Tmuerto	muerto
335	T																										3.14159	7411.75	1	E20	T				muerto	muerto											T	Tmuerto	muerto
336	T																										2.30907	5447.63	1	E21	T				muerto	muerto											T	Tmuerto	muerto
337	M																					0	0	0	XXX	hM	9.42478		1	E23	M				muerto	muerto										hM	hMM	Mmuerto	muerto
338	M																					0	0	0	XXX	hM	31.4159		1	E24	M				muerto	muerto										hM	hMM	Mmuerto	muerto
339	T																										4.71239	11117.6	1	B1	T	7.60265	1793.64	1	R25	T				muerto	muerto						T	TT	Tmuerto
340	H																					0	0	0	XXX	hH	14.6006	81245.2	1	B2	H	10.2102	2473.02	1	E1	H	25.1327	57824.6	1	L18	H					hH	hHH	HH	HH
341	T																					0	0	0	XXX	hT	27.1434	64037.5	1	B3	T				muerto	muerto										hT	hTT	Tmuerto	muerto
342	H																										5.49779	32702.4	1	B5	H				muerto	muerto											H	Hmuerto	muerto
343	M																					0	0	0	XXX	hM	44.1786		1	B6	M	59.6903		1	E4	M	0.785398		0	L23	M					hM	hMM	MM	MM
344	M																										7.85398		1	B8	M				muerto	muerto											M	Mmuerto	muerto
345	T																					0	0	0	XXX	hT	44.1786	104228	1	B9	T	0	0	0	XXX	hT	0.282743	0	0	L25	T					hT	hTT	ThT	hTT
346	T																					0	0	0	XXX	hT	87.9646	207529	1	B10	T	0	0	0	XXX	hT	7.06858	19177.9	1	L13	T					hT	hTT	ThT	hTT
347	H																					0	0	0	XXX	hH	18.0642	160830	1	B11	H				muerto	muerto										hH	hHH	Hmuerto	muerto
348	H																					0	0	0	XXX	hH	37.165	268848	1	B12	H				muerto	muerto										hH	hHH	Hmuerto	muerto
349	T																					0	0	0	XXX	hT	28.2743	0	0	B13	T	8.4823	2001.17	1	E8	T	14.1372	0	0	L24	T					hT	hTT	TT	TT
350	M																										1.75929		0	B14	M				muerto	muerto											M	Mmuerto	muerto
351	H																										3.11018	12361.9	1	B15	H				muerto	muerto											H	Hmuerto	muerto
352	T																					0	0	0	XXX	hT	76.3407	180105	1	B17	T	22.9729	5419.84	1	E14	T				muerto	muerto					hT	hTT	TT	Tmuerto
353	H																					0	0	0	XXX	hH	48.2549	179010	1	B18	H	1.63363	164.868	1	E17	H				muerto	muerto					hH	hHH	HH	Hmuerto
354	M																					0	0	0	XXX	hM	8.4823		1	B21	M	5.08938		1	E22	M	1.88496		1	Z8	M					hM	hMM	MM	MM
355	T																					0	0	0	XXX	hT	21.4885	50696.4	1	B22	T	0.981748	231.617	1	E21	T	4.71239	12785.3	1	Z3	T					hT	hTT	TT	TT
356	T																										3.39292	8004.69	1	B23	T	2.55254	602.204	1	E23	T				muerto	muerto						T	TT	Tmuerto
357	H																										3.67566	33687.8	1	B24	H	0	0	0	XXX	hH	12.5664	25823.4	1	Z11	H						H	HhH	hHH
358	H																					0	0	0	XXX	hH	11.4511	103964	1	V2	H	53.4071	6533.23	1	A3	H				muerto	muerto					hH	hHH	HH	Hmuerto
359	T																					0	0	0	XXX	hT	15.2681	36021.1	1	V3	T	1.9792	466.94	1	A4	T				muerto	muerto					hT	hTT	TT	Tmuerto
360	T																					0	0	0	XXX	hT	14.7027	34687	1	V4	T				muerto	muerto										hT	hTT	Tmuerto	muerto
361	H																					0	0	0	XXX	hH	9.81748	51898.1	1	V5a	H	0	0	0	XXX	hH	0.753982	1831.11	1	Z21	H					hH	hHH	HhH	hHH
362	M																					0	0	0	XXX	hM	9.81748		1	V5b	M	4.2333		1	A5	M				muerto	muerto					hM	hMM	MM	Mmuerto
363	H																					0	0	0	XXX	hH	10.9956	44189.3	1	V6	H	0.84823	179.362	1	A6	H				muerto	muerto					hH	hHH	HH	Hmuerto
364	M																					0	0	0	XXX	hM	259.77		1	V7	M				muerto	muerto										hM	hMM	Mmuerto	muerto
365	M																					0	0	0	XXX	hM	22.9729		1	V9	M	0	0	0	XXX	hM	6.28319		1	Z19	M					hM	hMM	MhM	hMM
366	H																					0	0	0	XXX	hH	16.5876	174888	1	V11	H				muerto	muerto										hH	hHH	Hmuerto	muerto
367	H																										0.84823	5244.44	1	V12	H				muerto	muerto											H	Hmuerto	muerto
368	H																					0	0	0	XXX	hH	49.4801	321222	1	V13	H				muerto	muerto										hH	hHH	Hmuerto	muerto
369	H																					0	0	0	XXX	hH	75.3982	867081	1	V14	H				muerto	muerto										hH	hHH	Hmuerto	muerto
370	T																					0	0	0	XXX	hT	10.0531	23717.6	1	V15	T				muerto	muerto										hT	hTT	Tmuerto	muerto
371	M																										3.73064		1	V16	M				muerto	muerto											M	Mmuerto	muerto
372	M																										1.06029		1	V17	M				muerto	muerto											M	Mmuerto	muerto
373	H																					0	0	0	XXX	hH	37.6991	209778	1	V18	H				muerto	muerto										hH	hHH	Hmuerto	muerto
374	T																					0	0	0	XXX	hT	22.5645	53234.9	1	V19	T				muerto	muerto										hT	hTT	Tmuerto	muerto
375	H																										1.9635	12211.3	1	V20	H	19.957	0	0	Y10	H	13.3518	13351.9	1	G12	H						H	HH	HH
376	M																					0	0	0	XXX	hM	77.1732		1	V22	M				muerto	muerto										hM	hMM	Mmuerto	muerto
377	H																										0	0	0	XXX	hH	26.5465	357.214	1	Y4	H				muerto	muerto						hH	hHH	Hmuerto
378	H																															7.53982	202.914	1	Y9	H				muerto	muerto							H	Hmuerto
379	H																															3.92699	528.423	1	R3	H				muerto	muerto							H	Hmuerto
380	H																										0	0	0	XXX	hH	11.9302	987.906	1	R9	H				muerto	muerto						hH	hHH	Hmuerto
381	H																										0	0	0	XXX	hH	20.4204	610.622	1	R22	H				muerto	muerto						hH	hHH	Hmuerto
382	H																										0	0	0	XXX	hH	12.37	554.844	1	R23	H				muerto	muerto						hH	hHH	Hmuerto
383	H																										0	0	0	XXX	hH	38.8772	1046.28	1	E6	H				muerto	muerto						hH	hHH	Hmuerto
384	H																										0	0	0	XXX	hH	33.1831	637.882	1	E10	H				muerto	muerto						hH	hHH	Hmuerto
385	H																										0	0	0	XXX	hH	9.42478	317.054	1	E13	H				muerto	muerto						hH	hHH	Hmuerto
386	H																															0.981748	161.462	1	E16	H				muerto	muerto							H	Hmuerto
387	H																										0	0	0	XXX	hH	22.9729	909.198	1	E18	H				muerto	muerto						hH	hHH	Hmuerto
388	H																															0.219911	22.1938	1	E20	H				muerto	muerto							H	Hmuerto
389	M																										0	0	0	XXX	hM	8.63938		1	Y2	M				muerto	muerto						hM	hMM	Mmuerto
390	M																										0	0	0	XXX	hM	191.551		1	Y6	M				muerto	muerto						hM	hMM	Mmuerto
391	M																										0	0	0	XXX	hM	87.8939		1	Y12	M				muerto	muerto						hM	hMM	Mmuerto
392	M																										0	0	0	XXX	hM	36.1911		1	Y13	M				muerto	muerto						hM	hMM	Mmuerto
393	M																										0	0	0	XXX	hM	17.8128		1	Y15	M				muerto	muerto						hM	hMM	Mmuerto
394	M																										0	0	0	XXX	hM	22.7765		1	Y16	M				muerto	muerto						hM	hMM	Mmuerto
395	M																										0	0	0	XXX	hM	17.2788		1	Y20	M				muerto	muerto						hM	hMM	Mmuerto
396	M																															7.06858		1	Y21	M				muerto	muerto							M	Mmuerto
397	M																										0	0	0	XXX	hM	19.4386		1	R7	M				muerto	muerto						hM	hMM	Mmuerto
398	M																															1.06029		1	R15	M	22.9729		1	B23	M							M	MM
399	M																															5.89049		1	R18	M	10.6186		1	L12	M							M	MM
400	M																										0	0	0	XXX	hM	58.308		1	E5	M				muerto	muerto						hM	hMM	Mmuerto
401	M																										0	0	0	XXX	hM	19.0852		1	A2	M				muerto	muerto						hM	hMM	Mmuerto
402	M																										0	0	0	XXX	hM	10.9956		1	A7	M				muerto	muerto						hM	hMM	Mmuerto
403	M																										0	0	0	XXX	hM	28.2743		1	A8	M				muerto	muerto						hM	hMM	Mmuerto
404	M																															0.565487		1	A11	M				muerto	muerto							M	Mmuerto
405	M																										0	0	0	XXX	hM	10.9956		1	A12	M				muerto	muerto						hM	hMM	Mmuerto
406	T																										0	0	0	XXX	hT	28.2743	6670.57	1	Y1	T				muerto	muerto						hT	hTT	Tmuerto
407	T																										0	0	0	XXX	hT	34.047	8032.48	1	Y5	T				muerto	muerto						hT	hTT	Tmuerto
408	T																										0	0	0	XXX	hT	47.7129	11256.6	1	Y11	T	162.577	441092	1	G17	T						hT	hTT	TT
409	T																										0	0	0	XXX	hT	63.6173	15008.8	1	Y14	T				muerto	muerto						hT	hTT	Tmuerto
410	T																										0	0	0	XXX	hT	11.5611	2727.52	1	Y19	T				muerto	muerto						hT	hTT	Tmuerto
411	T																										0	0	0	XXX	hT	14.1372	3335.29	1	R1	T	12.37	33561.3	1	B8	T						hT	hTT	TT
412	T																										0	0	0	XXX	hT	10.1788	2401.41	1	R4	T				muerto	muerto						hT	hTT	Tmuerto
413	T																										0	0	0	XXX	hT	31.4159	7411.75	1	R5	T				muerto	muerto						hT	hTT	Tmuerto
414	T																										0	0	0	XXX	hT	100.445	23697.2	1	R10	T				muerto	muerto						hT	hTT	Tmuerto
415	T																										0	0	0	XXX	hT	31.1882	7358.01	1	R14	T				muerto	muerto						hT	hTT	Tmuerto
416	T																															2.19126	516.969	1	R19	T				muerto	muerto							T	Tmuerto
417	T																															7.06858	1667.64	1	E2	T				muerto	muerto							T	Tmuerto
418	T																										0	0	0	XXX	hT	14.9226	3520.58	1	E9	T				muerto	muerto						hT	hTT	Tmuerto
419	T																										0	0	0	XXX	hT	15.708	3705.87	1	E11	T				muerto	muerto						hT	hTT	Tmuerto
420	T																															0.565487	133.411	1	E15	T				muerto	muerto							T	Tmuerto
421	T																															2.55254	602.204	1	E24	T				muerto	muerto							T	Tmuerto
422	T																										0	0	0	XXX	hT	15.708	3705.87	1	E7	T				muerto	muerto						hT	hTT	Tmuerto
423	H																															0.879646	0	0	Y7	H				muerto	muerto							H	Hmuerto
424	H																															3.53429	0	0	Y8	H				muerto	muerto							H	Hmuerto
425	T																															0.777544	0	0	Y18	T				muerto	muerto							T	Tmuerto
426	T																															0.84823	0	0	R12	T				muerto	muerto							T	Tmuerto
427	T																															1.1781	0	0	A10	T	0.494801	1342.45	1	G4	T							T	TT
428	T																										0	0	0	XXX	hT	8.85144	0	0	A13	T				muerto	muerto						hT	hTT	Tmuerto
429	H																																				2.82743	2861.11	1	B16	H								H
430	H																															0	0	0	XXX	hH	8.63938	14986.8	1	B17	H							hH	hHH
431	H																															0	0	0	XXX	hH	17.2552	35919.2	1	B19	H							hH	hHH
432	H																																				7.85398	14356.8	1	L16	H								H
433	H																															0	0	0	XXX	hH	19.4386	22128.9	1	L20	H							hH	hHH
434	H																																				6.03186	25635.6	1	N7	H								H
435	H																																				5.49779	4712.42	1	N10	H								H
436	H																																				5.49779	3814.81	1	N11	H								H
437	H																																				3.92699	9537.04	1	N23	H								H
438	H																																				1.37445	4291.67	1	Z12	H								H
439	H																															0	0	0	XXX	hH	43.9823	106815	1	Z14	H							hH	hHH
440	H																															0	0	0	XXX	hH	8.63938	12822	1	Z15	H							hH	hHH
441	H																																				7.06858	16022.2	1	Z16	H								H
442	H																															0	0	0	XXX	hH	21.2058	91555.6	1	Z17	H							hH	hHH
443	H																																				3.14159	4359.79	1	Z20	H								H
444	H																																				0.353429	500.694	1	G6	H								H
445	H																															0	0	0	XXX	hH	72.2566	131611	1	G13	H							hH	hHH
446	H																															0	0	0	XXX	hH	11.781	34571.8	1	G14	H							hH	hHH
447	H																															0	0	0	XXX	hH	21.4885	75380.7	1	G16	H							hH	hHH
448	H																																				0.628319	2441.48	1	V2	H								H
449	H																															0	0	0	XXX	hH	10.9956	0	0	V5	H							hH	hHH
450	H																																				3.81704	0	0	N1	H								H
451	M																																				5.49779		1	L5	M								M
452	M																																				0.589049		1	L21	M								M
453	M																															0	0	0	XXX	hM	50.2655		1	N2	M							hM	hMM
454	M																															0	0	0	XXX	hM	28.2743		1	N14	M							hM	hMM
455	M																															0	0	0	XXX	hM	34.5575		1	N15	M							hM	hMM
456	M																																				3.92699		1	Z5	M								M
457	M																															0	0	0	XXX	hM	94.2478		1	Z13	M							hM	hMM
458	M																																				2.54469		1	Z18	M								M
459	M																																				1.5708		1	G1	M								M
460	M																																				0.981748		1	G5	M								M
461	M																																				5.49779		1	G11	M								M
462	M																																				1.50796		1	G15	M								M
463	M																																				1.37445		1	G23	M								M
464	M																															0	0	0	XXX	hM	8.63938		1	V3	M							hM	hMM
465	M																																				2.35619		1	V4	M								M
466	M																															0	0	0	XXX	hM	13.8544		1	B2	M							hM	hMM
467	T																															0	0	0	XXX	hT	9.42478	25570.5	1	B1	T							hT	hTT
468	T																															0	0	0	XXX	hT	14.1372	38355.8	1	B6	T							hT	hTT
469	T																															0	0	0	XXX	hT	28.2743	76711.6	1	B7	T							hT	hTT
470	T																																				2.54469	6904.04	1	B18	T								T
471	T																																				0.785398	2130.88	1	L4	T								T
472	T																															0	0	0	XXX	hT	9.29126	25208.3	1	L7	T							hT	hTT
473	T																															0	0	0	XXX	hT	58.9049	159816	1	L8	T							hT	hTT
474	T																																				2.55254	6925.35	1	L10	T								T
475	T																															0	0	0	XXX	hT	10.6029	28766.8	1	L11	T							hT	hTT
476	T																															0	0	0	XXX	hT	18.8496	51141.1	1	L17	T							hT	hTT
477	T																																				7.06858	19177.9	1	L19	T								T
478	T																																				1.13097	3068.46	1	N3	T								T
479	T																															0	0	0	XXX	hT	8.83573	23972.4	1	N4	T							hT	hTT
480	T																																				2.26195	6136.93	1	N19	T								T
481	T																																				3.14159	8523.51	1	N25	T								T
482	T																																				0.212058	575.337	1	Z1	T								T
483	T																																				2.54469	6904.04	1	Z2	T								T
484	T																																				0.785398	2130.88	1	Z4	T								T
485	T																																				3.14159	8523.51	1	Z9	T								T
486	T																															0	0	0	XXX	hT	13.8544	37588.7	1	Z10	T							hT	hTT
487	T																																				3.18086	8630.05	1	Z22	T								T
488	T																																				0.589049	1598.16	1	Z23	T								T
489	T																																				0.589049	1598.16	1	Z24	T								T
490	T																																				1.37445	3729.04	1	G2	T								T
491	T																																				3.11018	8438.27	1	G3	T								T
492	T																																				0.282743	767.116	1	G8	T								T
493	T																																				1.5708	4261.75	1	G10	T								T
494	T																															0	0	0	XXX	hT	14.9226	40486.7	1	G18	T							hT	hTT
495	T																															0	0	0	XXX	hT	62.8319	170470	1	G19	T							hT	hTT
496	T																																				5.08938	13808.1	1	G24	T								T
497	T																															0	0	0	XXX	hT	8.63938	23439.7	1	G20	T							hT	hTT
498	T																																				0.15708	0	0	B4	T								T
499	H																																				3.14159	0	0	B5	H								H
500	T																																				3.92699	0	0	B9	T								T
501	H																																				5.08938	0	0	B10	H								H
502	H																																				0.424115	0	0	B12	H								H
503	T																																				0.19635	0	0	B14	T								T
504	T																																				0.212058	0	0	B15	T								T
505	M																																				5.49779		0	B21	M								M
506	H																																				6.28319	0	0	B22	H								H
507	H																																				0.785398	0	0	B25	H								H
508	H																															0	0	0	XXX	hH	8.83573	0	0	L1	H							hH	hHH
509	T																																				3.92699	0	0	L2	T								T
510	H																																				0.212058	0	0	L3	H								H
511	H																																				7.06858	0	0	L22	H								H
512	T																																				3.92699	0	0	N5	T								T
513	T																																				3.14159	0	0	N6	T								T
514	H																																				0.785398	0	0	N8	H								H
515	T																																				0.589049	0	0	N9	T								T
516	M																															0	0	0	XXX	hM	31.4159		0	N13	M							hM	hMM
517	H																																				2.82743	0	0	N16	H								H
518	T																																				5.49779	0	0	N17	T								T
519	T																															0	0	0	XXX	hT	49.9356	0	0	N18	T							hT	hTT
520	M																																				6.9979		0	N20	M								M
521	M																															0	0	0	XXX	hM	25.1327		0	N21	M							hM	hMM
522	T																																				0.589049	0	0	N22	T								T
523	H																																				2.35619	0	0	N24	H								H
524	H																																				1.13097	0	0	Z6	H								H
525	T																																				0.392699	0	0	Z7	T								T
526	M																																				0.589049		0	G7	M								M
527	T																																				0.345575	0	0	G9	T								T
528	M																																				1.1781		0	G21	M								M
529	M																																				1.13097		0	G22	M								M
530	T																																				0.0942478	0	0	V1	T								T
531	T																																				1.9635	0	0	V7	T								T
532	T																																				7.06858	0	0	V8	T								T
mean cystocarp			0					3021.15					16619.5					2042.23					0					0					0					0
Nr fertiles	>0	T	17				T	16				T	18				T	22				T	28				T	31				T	31				T	36
		H	17				H	37				H	22				H	18				H	26				H	34				H	22				H	27
		M	20				M	26				M	23				M	28				M	32				M	22				M	26				M	23
new recruits	<8,5	T	5				T	8				T	1				T	4				T	16				T	10				T	14				T	38
		H	6				H	15				H	1				H	9				H	13				H	9				H	10				H	27
		M	4				M	11				M	1				M	6				M	21				M	8				M	9				M	19
cystocarp calculus:			0					0					0					0					0					0					0					0
effective fertilities
cystocarp fertility		Ftc					Ftc					Ftc					Ftc					Ftc					Ftc					Ftc					Ftc
tetrasporophyte fertility		Fft					Fft					Fft					Fft					Fft					Fft					Fft					Fft
tetrasporophyte fertility		Fmt					Fmt					Fmt					Fmt					Fmt					Fmt					Fmt					Fmt
male fertility		Fcf					Fcf					Fcf					Fcf					Fcf					Fcf					Fcf					Fcf
female fertility		Fcm					Fcm					Fcm					Fcm					Fcm					Fcm					Fcm					Fcm

## Sheet: niebla 3
Población Niebla 3																																											Persistance TRANSITIONS
			Octubre de 2009				Febrero de 2010						Junio de 2010					Octubre de 2010					Febrero de 2011					junio de 2011					octubre de 2011					febrero de 2012					1	2	3	4	5	6	7
N° individuo	sexo	Volumen (cm3)	fertility rate rate	fertility stage	dato	Stage	Volumen	fertility rate rate	fertility stage	Dato	stage	Volumen	fertility rate rate	fertility stage	Dato	stage	Volumen	fertility rate rate	fertility stage	Dato	stage	Volumen	fertility rate rate	fertility stage	Dato	stage	Volumen	fertility rate rate	fertility stage	Dato	stage	Volumen	fertility rate rate	fertility stage	Dato	stage	Volumen	fertility rate rate	fertility stage	Dato			>
1	M	25.2191		1	P1	M				muerto	muerto																																Mmuerto	muerto
2	M	38.2018		1	P2	M				muerto	muerto																																Mmuerto	muerto
3	H	19.2265	0	0	P3	H				muerto	muerto																																Hmuerto	muerto
4	H	6.54237	0	1	P4	H	65.8085	259128	1	O3	H				muerto	muerto																											HH	Hmuerto	muerto
5	H	36.9451	0	1	P5	H				muerto	muerto																																Hmuerto	muerto
6	H	7.03717	0	1	P6	H	2.7646	11611.7	1	O16	H	0	0	0	XXX	hH	0.0942478	0		I23	H				muerto	muerto																	HH	HhH	hHH	Hmuerto	muerto
7	T	23.7504	0	1	P7	T				muerto	muerto																																Tmuerto	muerto
8	T	1.88496	0	1	P8	T	0	0	0	XXX	hT	68.7066	0	0	R4	T	0	0	0	XXX	hT	0.345575	12393.4	1	B8	T	12.7235	30017.6	1	D1	T	1.41372	333.529	1	U22	T				muerto	muerto		ThT	hTT	ThT	hTT	TT	TT	Tmuerto
9	H	12.5664	0	1	P9	H				muerto	muerto																																Hmuerto	muerto
10	M	0.565487		0	P10	M				muerto	muerto																																Mmuerto	muerto
11	M	7.03717		1	P11	M				muerto	muerto																																Mmuerto	muerto
12	M	0.015708		0	P12	M				muerto	muerto																																Mmuerto	muerto
13	M	0.015708		0	P13	M				muerto	muerto																																Mmuerto	muerto
14	M	21.8576		1	P14	M	4.2333		1	O7	M	0	0	0	XXX	hM	0.0235619		0	R19	M				muerto	muerto																	MM	MhM	hMM	Mmuerto	muerto
15	T	0.282743	0	0	P15	T				muerto	muerto																																Tmuerto	muerto
16	H	0.282743	0	0	P16	H				muerto	muerto																																Hmuerto	muerto
17	M	0.376991		1	P17	M	3.18086		0	O22	M				muerto	muerto																											MM	Mmuerto	muerto
18	M	14.577		1	P18	M				muerto	muerto																																Mmuerto	muerto
19	M	4.71239		1	P19	M				muerto	muerto																																Mmuerto	muerto
20	T	65.9734	0	0	P20	T				muerto	muerto																																Tmuerto	muerto
21	T	3.11018	0	1	P21	T				muerto	muerto																																Tmuerto	muerto
22	M	0.0942478		0	P22	M				muerto	muerto																																Mmuerto	muerto
23	M	0.0942478		0	P23	M				muerto	muerto																																Mmuerto	muerto
24	T	0.879646	0	0	Q1	T				muerto	muerto																																Tmuerto	muerto
25	H	1.00531	0	1	Q2	H				muerto	muerto																																Hmuerto	muerto
26	T	0.353429	0	0	Q3	T				muerto	muerto																																Tmuerto	muerto
27	M	1.63363		0	Q4	M				muerto	muerto																																Mmuerto	muerto
28	M	0.282743		0	Q5	M				muerto	muerto																																Mmuerto	muerto
29	M	13.3518		0	Q6	M				muerto	muerto																																Mmuerto	muerto
30	M	2.13628		1	Q7	M				muerto	muerto																																Mmuerto	muerto
31	M	1.13097		1	Q8	M				muerto	muerto																																Mmuerto	muerto
32	H	0.314159	0	1	Q9	H				muerto	muerto																																Hmuerto	muerto
33	H	376.991	0	0	Q10	H	49.8571	98158.9	1	G6	H				muerto	muerto																											HH	Hmuerto	muerto
34	T	58.3158	0	1	Q11	T	192.423	4.6093e+06	1	G12	T	0	0	0	XXX	hT	0.109956	0	0	N25	T				muerto	muerto																	TT	ThT	hTT	Tmuerto	muerto
35	T	23.5619	0	0	Q12	T				muerto	muerto																																Tmuerto	muerto
36	M	84.823		1	Q13	M				muerto	muerto																																Mmuerto	muerto
37	M	58.5279		1	Q14	M	179.189		1	G15	M	30.5284		1	R23	M	0	0	0	XXX	hM	12.0873		1	K8	M	0	0	0	XXX	hM	0.0942478		0	T15	M				muerto	muerto		MM	MM	MhM	hMM	MhM	hMM	Mmuerto
38	H	1.3823	0	1	Q15	H	18.0956	71253.3	1	G17	H	51.2472	0	0	R24	H	1.63363	0	0	N21	H				muerto	muerto																	HH	HH	HH	Hmuerto	muerto
39	T	1.75929	0	1	Q16	T	190.852	4.57168e+06	1	S7	T				muerto	muerto																											TT	Tmuerto	muerto
40	H	6.78584	0	1	Q17	H				muerto	muerto																																Hmuerto	muerto
41	T	0.282743	0	0	Q18	T	12.4407	298006	1	J23	T				muerto	muerto																											TT	Tmuerto	muerto
42	M	0.0628319		0	Q19	M	0.212058		0	G20	M				muerto	muerto																											MM	Mmuerto	muerto
43	T	1.88496	0	1	Q21	T	240.528	5.76163e+06	1	S9	T				muerto	muerto																											TT	Tmuerto	muerto
44	T	0.918916	0	1	Q22	T				muerto	muerto																																Tmuerto	muerto
45	T	68.4239	0	1	Q23	T	0	0	0	XXX	hT	1.88496	35298.4	1	K4	T				muerto	muerto																						ThT	hTT	Tmuerto	muerto
46	T	55.9832	0	1	M1	T	277.088	6.6374e+06	1	S10	T	40.2124	753034	1	K6	T				muerto	muerto																						TT	TT	Tmuerto	muerto
47	T	0.15708	0	0	M2	T				muerto	muerto																																Tmuerto	muerto
48	M	0.188496		1	M3	M				muerto	muerto																																Mmuerto	muerto
49	H	0.981748	0	1	M4	H				muerto	muerto																																Hmuerto	muerto
50	H	0.0628319	0	0	M5	H				muerto	muerto																																Hmuerto	muerto
51	H	1.13097	0	1	M6	H				muerto	muerto																																Hmuerto	muerto
52	T	58.9049	0	1	M7	T				muerto	muerto																																Tmuerto	muerto
53	T	1.27235	0	0	M8	T	21.2058	507964	1	S6	T	35.8377	671112	1	K10	T				muerto	muerto																						TT	TT	Tmuerto	muerto
54	H	0.0628319	0	0	M9	H	2.69392	0	1	S14	H				muerto	muerto																											HH	Hmuerto	muerto
55	H	1.25664	0	0	M10	H				muerto	muerto																																Hmuerto	muerto
56	T	29.2482	0	1	M11	T				muerto	muerto																																Tmuerto	muerto
57	H	59.6903	0	1	M12	H				muerto	muerto																																Hmuerto	muerto
58	M	0.0628319		0	M13	M	0	0	0	XXX	hM	42.4115		1	K9	M				muerto	muerto																						MhM	hMM	Mmuerto	muerto
59	H	0.251327	0	0	M14	H				muerto	muerto																																Hmuerto	muerto
60	M	59.6903		1	M15	M				muerto	muerto																																Mmuerto	muerto
61	M	0.219911		1	M16	M	9.42478		1	S24	M				muerto	muerto																											MM	Mmuerto	muerto
62	M	1.13097		1	M17	M				muerto	muerto																																Mmuerto	muerto
63	T	1.25664	0	1	M18	T				muerto	muerto																																Tmuerto	muerto
64	H	0.753982	0	1	M19	H				muerto	muerto																																Hmuerto	muerto
65	T	9.04779	0	1	M20	T				muerto	muerto																																Tmuerto	muerto
66	H	38.8772	0	1	M21	H	162.86	470272	1	K5	H				muerto	muerto																											HH	Hmuerto	muerto
67	H	3.14159	0	0	M22	H				muerto	muerto																																Hmuerto	muerto
68	T	0.408407	0	1	M23	T	5.5292	132447	1	K10	T	44.1786	827307	1	K15	T				muerto	muerto																						TT	TT	Tmuerto	muerto
69	M	3.39292		0	M24	M				muerto	muerto																																Mmuerto	muerto
70	T	12.0637	0	0	M25	T				muerto	muerto																																Tmuerto	muerto
71	M	11.5611		1	S1	M				muerto	muerto																																Mmuerto	muerto
72	M	0.15708		1	S2	M				muerto	muerto																																Mmuerto	muerto
73	T	81.6814	0	1	S3	T				muerto	muerto																																Tmuerto	muerto
74	T	31.6673	0	1	S4	T	13.3046	318700	1	K14	T				muerto	muerto																											TT	Tmuerto	muerto
75	T	17.8128	0	1	S5	T				muerto	muerto																																Tmuerto	muerto
76	H	12.37	0	1	S6	H	27.2376	117976	1	S19	H				muerto	muerto																											HH	Hmuerto	muerto
77	T	68.7223	0	1	S7	T				muerto	muerto																																Tmuerto	muerto
78	H	0.251327	0	0	S8	H				muerto	muerto																																Hmuerto	muerto
79	H	0.636173	0	0	S9	H				muerto	muerto																																Hmuerto	muerto
80	T	0.314159	0	0	S10	T				muerto	muerto																																Tmuerto	muerto
81	M	1.69646		0	S11	M				muerto	muerto																																Mmuerto	muerto
82	H	17.6715	0	1	S12	H	5.02655	14514.6	1	K20	H				muerto	muerto																											HH	Hmuerto	muerto
83	M	0.706858		0	S13	M				muerto	muerto																																Mmuerto	muerto
84	T	0.282743	0	1	S14	T				muerto	muerto																																Tmuerto	muerto
85	T	94.2478	0	1	S15	T				muerto	muerto																																Tmuerto	muerto
86	T	76.1993	0	1	S16	T				muerto	muerto																																Tmuerto	muerto
87	H	3.11018	0	1	S17	H				muerto	muerto																																Hmuerto	muerto
88	H	1.3823	0	1	S18	H				muerto	muerto																																Hmuerto	muerto
89	M	0.0942478		1	S19	M	42.4115		1	K9	M				muerto	muerto																											MM	Mmuerto	muerto
90	T	4.52389	0	0	S20	T	6.36173	152389	1	J15	T				muerto	muerto																											TT	Tmuerto	muerto
91	M	7.63407		1	S21	M				muerto	muerto																																Mmuerto	muerto
92	T	30.4106	0	0	S22	T				muerto	muerto																																Tmuerto	muerto
93	H	0.125664	0	0	S23	H	10.6186	8362.37	1	J17	H	0	0	0	XXX	hH	1.00531	0	0	N5	H	18.4726	71035.2	1	S10	H				muerto	muerto												HH	HhH	hHH	HH	Hmuerto	muerto
94	T	37.1101	0	1	S25	T				muerto	muerto																																Tmuerto	muerto
95	T	3.11018	0	1	S26	T				muerto	muerto																																Tmuerto	muerto
96	T	2.01062	0	1	S27	T				muerto	muerto																																Tmuerto	muerto
97	T	0	0	0		hT	83.4486	0	0	O5	T				muerto	muerto																											hTT	Tmuerto	muerto
98	T	0	0	0		hT	39.694	0	0	G5	T				muerto	muerto																											hTT	Tmuerto	muerto
99	T						0.502655	0	0	G8	T	0	0	0	XXX	hT	27.4889	252926	1	R1	T	9.42478	2312.47	1	K18	T				muerto	muerto												T	ThT	hTT	TT	Tmuerto	muerto
100	T						0.141372	0	0	G19	T				muerto	muerto																											T	Tmuerto	muerto
101	H						0.502655	0	0	G21	H				muerto	muerto																											H	Hmuerto	muerto
102	H						1.37445	0	0	S3	H				muerto	muerto																											H	Hmuerto	muerto
103	H						2.94524	0	0	S13	H	2.89027	1144.89	1	K11	H				muerto	muerto																						H	HH	Hmuerto	muerto
104	T						0.981748	0	0	S15	T				muerto	muerto																											T	Tmuerto	muerto
105	M						0.589049		1	S16	M				muerto	muerto																											M	Mmuerto	muerto
106	T						1.9635	0	0	K1	T				muerto	muerto																											T	Tmuerto	muerto
107	H						0.981748	0	0	M4	H				muerto	muerto																											H	Hmuerto	muerto
108	T						5.02655	0	0	M5	T				muerto	muerto																											T	Tmuerto	muerto
109	T						0.212058	0	0	M6	T				muerto	muerto																											T	Tmuerto	muerto
110	H						0.141372	0	0	M11	H	412.334	231389	1	AB18	H				muerto	muerto																						H	HH	Hmuerto	muerto
111	T						3.46361	0	0	M12	T				muerto	muerto																											T	Tmuerto	muerto
112	T						3.51858	0	0	M13	T				muerto	muerto																											T	Tmuerto	muerto
113	M						3.84845		0	M20	M				muerto	muerto																											M	Mmuerto	muerto
114	H	0	0	0		hH	99.5257	757660	1	O8	H				muerto	muerto																											hHH	Hmuerto	muerto
115	H						1.34303	6346	1	O11	H				muerto	muerto																											H	Hmuerto	muerto
116	H	0	0	0		hH	239.484	2.51465e+06	1	O12	H				muerto	muerto																											hHH	Hmuerto	muerto
117	H	0	0	0		hH	117.81	185556	1	O13	H				muerto	muerto																											hHH	Hmuerto	muerto
118	H						1.25664	4948.15	1	O19	H				muerto	muerto																											H	Hmuerto	muerto
119	H						7.63407	44088	1	O23	H	225.189	0	0	R8	H				muerto	muerto																						H	HH	Hmuerto	muerto
120	H	0	0	0		hH	12.0873	47595	1	O24	H	0	0	0	XXX	hH	10.0531	105719	1	I3	H	0.84823	3631.58	1	B5	H	0	0	0	XXX	hH	0.125664	4.22738	1	T9	H				muerto	muerto		hHH	HhH	hHH	HH	HhH	hHH	Hmuerto
121	H						1.13097	890.667	1	O25	H	49.2602	0	0	R14	H				muerto	muerto																						H	HH	Hmuerto	muerto
122	H	0	0	0		hH	301.907	3.96264e+06	1	G1	H				muerto	muerto																											hHH	Hmuerto	muerto
123	H	0	0	0		hH	152.171	1.55789e+06	1	G3	H				muerto	muerto																											hHH	Hmuerto	muerto
124	H	0	0	0		hH	135.465	1.42243e+06	1	G7	H	2.26195	0	0	R15	H	0	0	0	XXX	hH	35.6257	244372	1	K16	H	3.39292	14322.8	1	L5-6-7	H	23.5619	0	0	T11	H	28.2743	49939.4	1	x6	H		hHH	HH	HhH	hHH	HH	HH	HH
125	H	0	0	0		hH	58.8813	278222	1	G13	H	103.869	0	0	R19	H	7.31206	7689.37	1	N24	H	0	0	0	XXX	hH	0.565487	0	0	L22	H	0.0471239	0	0	T13	H	1.69646	0	0	x8	H		hHH	HH	HH	HhH	hHH	HH	HH
126	H						7.60265	37919.3	1	G22	H				muerto	muerto																											H	Hmuerto	muerto
127	H						6.65232	52388.5	1	G23	H				muerto	muerto																											H	Hmuerto	muerto
128	H	0	0	0		hH	211.366	1.8865e+06	1	S8	H	50.2655	13274.1	1	K2	H				muerto	muerto																						hHH	HH	Hmuerto	muerto
129	H	0	0	0		hH	48.4905	248218	1	S17	H				muerto	muerto																											hHH	Hmuerto	muerto
130	H						1.06029	4592.5	1	S18	H				muerto	muerto																											H	Hmuerto	muerto
131	H	0	0	0		hH	16.1556	46650.7	1	S22	H				muerto	muerto																											hHH	Hmuerto	muerto
132	H	0	0	0		hH	21.4885	62049.8	1	K4	H	44.1786	14583.3	1	K12	H				muerto	muerto																						hHH	HH	Hmuerto	muerto
133	H	0	0	0		hH	137.445	396883	1	K16	H				muerto	muerto																											hHH	Hmuerto	muerto
134	H						2.82743	8164.44	1	K17	H				muerto	muerto																											H	Hmuerto	muerto
135	H						1.75929	7620.15	1	K18	H				muerto	muerto																											H	Hmuerto	muerto
136	H	0	0	0		hH	40.8407	117931	1	K21	H				muerto	muerto																											hHH	Hmuerto	muerto
137	H	0	0	0		hH	98.9602	428633	1	K22	H	181.144	65775.1	1	K19	H				muerto	muerto																						hHH	HH	Hmuerto	muerto
138	H	0	0	0		hH	145.401	419857	1	K23	H	290.534	124677	1	K20	H				muerto	muerto																						hHH	HH	Hmuerto	muerto
139	H	0	0	0		hH	31.1725	270039	1	K24	H				muerto	muerto																											hHH	Hmuerto	muerto
140	H						3.01593	26126.2	1	M1	H				muerto	muerto																											H	Hmuerto	muerto
141	H	0	0	0		hH	144.765	418020	1	M7	H				muerto	muerto																											hHH	Hmuerto	muerto
142	H	0	0	0		hH	113.215	490377	1	M8	H				muerto	muerto																											hHH	Hmuerto	muerto
143	H	0	0	0		hH	10.9956	95251.9	1	M9a	H	50.2655	25971	1	AB19	H				muerto	muerto																						hHH	HH	Hmuerto	muerto
144	H	0	0	0		hH	84.9487	245296	1	M16	H				muerto	muerto																											hHH	Hmuerto	muerto
145	H						5.08938	44088	1	J5	H				muerto	muerto																											H	Hmuerto	muerto
146	H	0	0	0		hH	128.68	371573	1	J7	H				muerto	muerto																											hHH	Hmuerto	muerto
147	H	0	0	0		hH	72.7357	210030	1	J8	H				muerto	muerto																											hHH	Hmuerto	muerto
148	H	0	0	0		hH	21.5513	62231.2	1	J11	H				muerto	muerto																											hHH	Hmuerto	muerto
149	H	0	0	0		hH	12.4407	53885.3	1	J12	H				muerto	muerto																											hHH	Hmuerto	muerto
150	H						7.85398	68037	1	J13	H	7.85398	1555.56	1	AB11	H				muerto	muerto																						H	HH	Hmuerto	muerto
151	H	0	0	0		hH	98.1748	91986.1	1	J20	H	427.649	352917	1	AB6	H	0	0	0	XXX	hH	67.8584	354857	1	S12	H	13.9958	111628	1	V9	H	2.63894	152.186	1	I18	H				muerto	muerto		hHH	HH	HhH	hHH	HH	HH	Hmuerto
152	M	0	0	0		hM	13.2732		1	O1	M				muerto	muerto																											hMM	Mmuerto	muerto
153	M	0	0	0		hM	53.8705		1	O6	M	0	0	0	XXX	hM	0.0942478		1	R16	M				muerto	muerto																	hMM	MhM	hMM	Mmuerto	muerto
154	M						0.628319		1	O10	M				muerto	muerto																											M	Mmuerto	muerto
155	M						0.84823		1	O20	M	0	0	0	XXX	hM	3.95841		1	R20	M				muerto	muerto																	M	MhM	hMM	Mmuerto	muerto
156	M	0	0	0		hM	251.327		1	G2	M				muerto	muerto																											hMM	Mmuerto	muerto
157	M	0	0	0		hM	289.027		1	G4	M				muerto	muerto																											hMM	Mmuerto	muerto
158	M						0.282743		1	G11	M				muerto	muerto																											M	Mmuerto	muerto
159	M						5.65487		1	G18	M				muerto	muerto																											M	Mmuerto	muerto
160	M	0	0	0		hM	29.4524		1	S2	M				muerto	muerto																											hMM	Mmuerto	muerto
161	M						0.424115		1	S4	M				muerto	muerto																											M	Mmuerto	muerto
162	M	0	0	0		hM	17.2788		1	K2	M				muerto	muerto																											hMM	Mmuerto	muerto
163	M						3.81704		1	K3	M				muerto	muerto																											M	Mmuerto	muerto
164	M	0	0	0		hM	48.2549		1	K8	M				muerto	muerto																											hMM	Mmuerto	muerto
165	M						1.41372		1	M3	M				muerto	muerto																											M	Mmuerto	muerto
166	M	0	0	0		hM	10.9956		1	M9b	M				muerto	muerto																											hMM	Mmuerto	muerto
167	M	0	0	0		hM	48.4905		1	M10	M				muerto	muerto																											hMM	Mmuerto	muerto
168	M	0	0	0		hM	172.505		1	M14	M				muerto	muerto																											hMM	Mmuerto	muerto
169	M	0	0	0		hM	15.3938		1	M15	M				muerto	muerto																											hMM	Mmuerto	muerto
170	M						6.53451		1	M17	M				muerto	muerto																											M	Mmuerto	muerto
171	M						7.53982		1	M18	M				muerto	muerto																											M	Mmuerto	muerto
172	M						2.35619		1	M21	M				muerto	muerto																											M	Mmuerto	muerto
173	M	0	0	0		hM	12.37		1	M22	M				muerto	muerto																											hMM	Mmuerto	muerto
174	M	0	0	0		hM	21.9911		1	J3	M				muerto	muerto																											hMM	Mmuerto	muerto
175	M	0	0	0		hM	31.4159		1	J9	M				muerto	muerto																											hMM	Mmuerto	muerto
176	M	0	0	0		hM	14.0743		1	J18	M	236.546		1	AB5	M	20.3575		1	N7	M				muerto	muerto																	hMM	MM	MM	Mmuerto	muerto
177	M	0	0	0		hM	108.785		1	J19	M				muerto	muerto																											hMM	Mmuerto	muerto
178	T	0	0	0		hT	51.0352	1.2225e+06	1	O2	T				muerto	muerto																											hTT	Tmuerto	muerto
179	T	0	0	0		hT	245.138	5.87207e+06	1	O4	T				muerto	muerto																											hTT	Tmuerto	muerto
180	T	0	0	0		hT	23.8918	572306	1	O9	T				muerto	muerto																											hTT	Tmuerto	muerto
181	T	0	0	0		hT	11.4511	274301	1	O14	T				muerto	muerto																											hTT	Tmuerto	muerto
182	T	0	0	0		hT	19.9098	476922	1	O15	T	10.3908	194583	1	R5	T				muerto	muerto																						hTT	TT	Tmuerto	muerto
183	T	0	0	0		hT	10.6029	253982	1	O17	T				muerto	muerto																											hTT	Tmuerto	muerto
184	T	0	0	0		hT	18.5825	445127	1	O18	T	49.4173	925408	1	R11	T				muerto	muerto																						hTT	TT	Tmuerto	muerto
185	T	0	0	0		hT	10.4536	250407	1	O21	T				muerto	muerto																											hTT	Tmuerto	muerto
186	T						6.65232	159350	1	G9	T				muerto	muerto																											T	Tmuerto	muerto
187	T	0	0	0		hT	9.04779	216731	1	G10	T	0	0	0	XXX	hT	0.314159	2890.58	1	R3	T				muerto	muerto																	hTT	ThT	hTT	Tmuerto	muerto
188	T	0	0	0		hT	277.088	6.6374e+06	1	G14	T	225.189	4.21699e+06	1	R20	T	0.502655	4624.93	1	N23	T				muerto	muerto																	hTT	TT	TT	Tmuerto	muerto
189	T	0	0	0		hT	16.4934	395083	1	G16	T				muerto	muerto																											hTT	Tmuerto	muerto
190	T						0.376991	9030.47	1	S1	T				muerto	muerto																											T	Tmuerto	muerto
191	T	0	0	0		hT	79.8279	1.9122e+06	1	S5	T	188.943	3.53823e+06	1	K7	T	8.04248	0	0	N12	T	135.858	2032.44	1	s15	T				muerto	muerto												hTT	TT	TT	TT	Tmuerto	muerto
192	T	0	0	0		hT	98.1748	2.35169e+06	1	S11	T	0	0	0	XXX	hT	19.2265	176904	1	N11	T				muerto	muerto																	hTT	ThT	hTT	Tmuerto	muerto
193	T	0	0	0		hT	23.7583	569108	1	S12	T				muerto	muerto																											hTT	Tmuerto	muerto
194	T	0	0	0		hT	141.372	3.38643e+06	1	S20	T				muerto	muerto																											hTT	Tmuerto	muerto
195	T	0	0	0		hT	19.2265	460554	1	S21	T				muerto	muerto																											hTT	Tmuerto	muerto
196	T						4.52389	108366	1	S23	T				muerto	muerto																											T	Tmuerto	muerto
197	T	0	0	0		hT	19.2265	460554	1	K6	T				muerto	muerto																											hTT	Tmuerto	muerto
198	T	0	0	0		hT	37.1101	888937	1	K7	T				muerto	muerto																											hTT	Tmuerto	muerto
199	T	0	0	0		hT	47.1239	1.12881e+06	1	K11	T				muerto	muerto																											hTT	Tmuerto	muerto
200	T	0	0	0		hT	141.372	3.38643e+06	1	K12	T				muerto	muerto																											hTT	Tmuerto	muerto
201	T	0	0	0		hT	11.0584	264894	1	K13	T				muerto	muerto																											hTT	Tmuerto	muerto
202	T	0	0	0		hT	274.827	6.58321e+06	1	K15	T	14.6006	273416	1	K16	T				muerto	muerto																						hTT	TT	Tmuerto	muerto
203	T	0	0	0		hT	26.0124	623103	1	K19	T				muerto	muerto																											hTT	Tmuerto	muerto
204	T						0.628319	15050.8	1	M2	T				muerto	muerto																											T	Tmuerto	muerto
205	T	0	0	0		hT	17.2552	413332	1	M19	T				muerto	muerto																											hTT	Tmuerto	muerto
206	T						5.49779	131694	1	M23	T				muerto	muerto																											T	Tmuerto	muerto
207	T	0	0	0		hT	14.0743	337138	1	M24	T				muerto	muerto																											hTT	Tmuerto	muerto
208	T						1.69646	40637.1	1	M25	T				muerto	muerto																											T	Tmuerto	muerto
209	T	0	0	0		hT	9.23628	221247	1	J1	T				muerto	muerto																											hTT	Tmuerto	muerto
210	T						3.18086	76194.6	1	J2	T				muerto	muerto																											T	Tmuerto	muerto
211	T	0	0	0		hT	22.6195	541828	1	J4	T				muerto	muerto																											hTT	Tmuerto	muerto
212	T	0	0	0		hT	217.83	5.21792e+06	1	J6	T				muerto	muerto																											hTT	Tmuerto	muerto
213	T	0	0	0		hT	15.8886	380597	1	J10	T				muerto	muerto																											hTT	Tmuerto	muerto
214	T						2.26195	54182.8	1	J14	T				muerto	muerto																											T	Tmuerto	muerto
215	T	0	0	0		hT	53.0929	1.27179e+06	1	J16	T				muerto	muerto																											hTT	Tmuerto	muerto
216	T	0	0	0		hT	67.8584	1.62549e+06	1	J21	T				muerto	muerto																											hTT	Tmuerto	muerto
217	T	0	0	0		hT	12.0637	288975	1	J22	T				muerto	muerto																											hTT	Tmuerto	muerto
218	M											7.85398		1	R1	M				muerto	muerto																							M	Mmuerto	muerto
219	M											4.02124		0	R2	M				muerto	muerto																							M	Mmuerto	muerto
220	M						0	0	0		hT	20.1062		1	R3	M				muerto	muerto																						hT	hTM	Mmuerto	muerto
221	T						0	0	0		hT	99.078	1.85537e+06	1	R6	T				muerto	muerto																						hT	hTT	Tmuerto	muerto
222	T						0	0	0		hT	98.9602	1.85317e+06	1	R7	T				muerto	muerto																						hT	hTT	Tmuerto	muerto
223	H											1.1781	0	0	R9	H				muerto	muerto																							H	Hmuerto	muerto
224	H											2.15984	0	0	R10	H	0	0	0	XXX	hH	0.502655	3154.29	1	K23	H				muerto	muerto													H	HhH	hHH	Hmuerto	muerto
225	M											6.36173		0	R12	M				muerto	muerto																							M	Mmuerto	muerto
226	H						0	0	0		hH	76.0265	0	0	R13	H				muerto	muerto																						hH	hHH	Hmuerto	muerto
227	M						0	0	0		hM	18.8496		1	R16	M				muerto	muerto																						hM	hMM	Mmuerto	muerto
228	M						0	0	0		hM	15.9279		1	R17	M				muerto	muerto																						hM	hMM	Mmuerto	muerto
229	T											2.26195	42358.1	1	R18	T				muerto	muerto																							T	Tmuerto	muerto
230	M						0	0	0		hM	88.3573		1	R21	M	0.989602		1	N22	M				muerto	muerto																	hM	hMM	MM	Mmuerto	muerto
231	M						0	0	0		hM	91.1062		1	R22	M				muerto	muerto																						hM	hMM	Mmuerto	muerto
232	T						0	0	0		hT	98.8345	1.85082e+06	1	K1	T	0	0	0	XXX	hT	0.0392699	1734.35	1	K1	T				muerto	muerto												hT	hTT	ThT	hTT	Tmuerto	muerto
233	M											0.777544		1	K3	M				muerto	muerto																							M	Mmuerto	muerto
234	H						0	0	0		hH	14.1372	3733.33	1	K5	H				muerto	muerto																						hH	hHH	Hmuerto	muerto
235	T						0	0	0		hT	14.9226	279446	1	K8	T				muerto	muerto																						hT	hTT	Tmuerto	muerto
237	T						0	0	0		hT	16.1556	302537	1	K13	T				muerto	muerto																						hT	hTT	Tmuerto	muerto
238	T						0	0	0		hT	135.465	2.53678e+06	1	K14	T				muerto	muerto																						hT	hTT	Tmuerto	muerto
239	M						0	0	0		hM	26.0124		1	K17	M				muerto	muerto																						hM	hMM	Mmuerto	muerto
240	H											5.00299	0	0	K18	H				muerto	muerto																							H	Hmuerto	muerto
241	M						0	0	0		hM	88.3573		1	AB1	M				muerto	muerto																						hM	hMM	Mmuerto	muerto
242	T						0	0	0		hT	414.69	7.76566e+06	1	AB2	T				muerto	muerto																						hT	hTT	Tmuerto	muerto
243	T						0	0	0		hT	336.739	6.30592e+06	1	AB3	T				muerto	muerto																						hT	hTT	Tmuerto	muerto
244	M						0	0	0		hM	17.2788		0	AB4	M				muerto	muerto																						hM	hMM	Mmuerto	muerto
245	M						0	0	0		hM	11.781		1	AB7	M				muerto	muerto																						hM	hMM	Mmuerto	muerto
246	T						0	0	0		hT	125.962	2.35882e+06	1	AB8	T				muerto	muerto																						hT	hTT	Tmuerto	muerto
247	M						0	0	0		hM	11.781		1	AB9	M				muerto	muerto																						hM	hMM	Mmuerto	muerto
248	M						0	0	0		hM	28.2743		1	AB10	M				muerto	muerto																						hM	hMM	Mmuerto	muerto
249	H						0	0	0		hH	106.029	56000	1	AB12	H				muerto	muerto																						hH	hHH	Hmuerto	muerto
250	T											1.9635	36769.2	1	AB13	T				muerto	muerto																							T	Tmuerto	muerto
251	H						0	0	0		hH	13.3518	13222.2	1	AB14	H				muerto	muerto																						hH	hHH	Hmuerto	muerto
252	T						0	0	0		hT	62.8319	1.17661e+06	1	AB15	T				muerto	muerto																						hT	hTT	Tmuerto	muerto
253	M						0	0	0		hM	35.3429		1	AB16	M				muerto	muerto																						hM	hMM	Mmuerto	muerto
254	T						0	0	0		hT	9.42478	176492	1	AB17	T				muerto	muerto																						hT	hTT	Tmuerto	muerto
255	M						0	0	0		hM	131.688		1	AB20	M				muerto	muerto																						hM	hMM	Mmuerto	muerto
256	H											1.5708	0	0	AB21	H				muerto	muerto																							H	Hmuerto	muerto
257	H						0	0	0		hH	373.064	209352	1	AB22	H				muerto	muerto																						hH	hHH	Hmuerto	muerto
258	H						0	0	0		hH	183.783	103133	1	AB23	H				muerto	muerto																						hH	hHH	Hmuerto	muerto
259	T						0	0	0		hT	141.372	2.64738e+06	1	AB24	T				muerto	muerto																						hT	hTT	Tmuerto	muerto
260	M																4.12334		1	N1	M	5.65487		1	S5	M	1.13097		1	V8	M				muerto	muerto									M	MM	MM	Mmuerto	muerto
261	T											0	0	0	XXX	hT	31.8557	293105	1	N2	T				muerto	muerto																		hT	hTT	Tmuerto	muerto
262	M											0	0	0	XXX	hM	24.8814		1	N3	M				muerto	muerto																		hM	hMM	Mmuerto	muerto
263	T																2.35619	21679.4	1	N4	T				muerto	muerto																			T	Tmuerto	muerto
264	H																4.80664	0	0	N6	H	0.125664	622.222	1	S14	H				muerto	muerto														H	HH	Hmuerto	muerto
265	T																1.1781	10839.7	1	N8	T				muerto	muerto																			T	Tmuerto	muerto
266	T																1.3823	12718.6	1	N9	T	0	0	0	XXX	hT	3.39292	8004.69	1	V8-10	T	0.219911	51.8822	1	I16	T	3.33794	23439.7	1	a2	T				T	ThT	hTT	TT	TT
267	H																0.596903	0	0	N10	H				muerto	muerto																			H	Hmuerto	muerto
268	T											0	0	0	XXX	hT	11.4511	105362	1	N13	T				muerto	muerto																		hT	hTT	Tmuerto	muerto
269	T																1.25664	11562.3	1	N14	T	0	0	0	XXX	hT	0.0314159	74.1175	1	T6	T				muerto	muerto									T	ThT	hTT	Tmuerto	muerto
270	T																2.74889	25292.6	1	N15	T	0.494801	2032.44	1	S19	T	1.9635	4632.34	1	T4	T				muerto	muerto									T	TT	TT	Tmuerto	muerto
271	H																2.15984	0	0	N16	H				muerto	muerto																			H	Hmuerto	muerto
272	T																0.0235619	0	0	N17	T				muerto	muerto																			T	Tmuerto	muerto
273	M																0.125664		1	N18	M				muerto	muerto																			M	Mmuerto	muerto
274	M											0	0	0	XXX	hM	33.8664		1	N19	M				muerto	muerto																		hM	hMM	Mmuerto	muerto
275	T											0	0	0	XXX	hT	19.2265	176904	1	N20	T				muerto	muerto																		hT	hTT	Tmuerto	muerto
276	H																0.188496	396.444	1	R2	H				muerto	muerto																			H	Hmuerto	muerto
277	M																0.188496		1	R4	M				muerto	muerto																			M	Mmuerto	muerto
278	M																0.0706858		0	R6	M				muerto	muerto																			M	Mmuerto	muerto
279	T																1.15454	0	0	R8	T				muerto	muerto																			T	Tmuerto	muerto
280	M																1.37445		1	R9	M				muerto	muerto																			M	Mmuerto	muerto
281	H																1.5708	5506.17	1	R10	H				muerto	muerto																			H	Hmuerto	muerto
282	T											0	0	0	XXX	hT	14.7027	135279	1	R11	T				muerto	muerto																		hT	hTT	Tmuerto	muerto
283	T																5.00299	46032.5	1	R12	T				muerto	muerto																			T	Tmuerto	muerto
284	M																1.50796		1	R13	M	11.4511		1	B23	M	0.0471239		0	D23	M				muerto	muerto									M	MM	MM	Mmuerto	muerto
285	M																0.424115		1	R14	M	0	0	0	XXX	hM	1.27235		1	V21	M				muerto	muerto									M	MhM	hMM	Mmuerto	muerto
286	T																0.212058	0	0	R15	T				muerto	muerto																			T	Tmuerto	muerto
287	M																0.0549779		0	R17	M	0.0392699		1	J12	M				muerto	muerto														M	MM	Mmuerto	muerto
288	H																7.03717	7400.3	1	R21	H	0	0	0	XXX	hH	0.0618501	295	1	D13	H				muerto	muerto									H	HhH	hHH	Hmuerto	muerto
289	M											0	0	0	XXX	hM	18.5825		1	R22	M				muerto	muerto																		hM	hMM	Mmuerto	muerto
290	H																2.74889	0	0	R23	H				muerto	muerto																			H	Hmuerto	muerto
291	T																0.0549779	0	0	R24	T				muerto	muerto																			T	Tmuerto	muerto
292	M																0.565487		1	R25	M				muerto	muerto																			M	Mmuerto	muerto
293	M																0.0628319		1	I1	M				muerto	muerto																			M	Mmuerto	muerto
294	T											0	0	0	XXX	hT	22.808	209856	1	I2	T				muerto	muerto																		hT	hTT	Tmuerto	muerto
295	M																0.408407		1	I4	M				muerto	muerto																			M	Mmuerto	muerto
296	T																0.345575	3179.64	1	I5	T				muerto	muerto																			T	Tmuerto	muerto
297	M											0	0	0	XXX	hM	14.9226		1	I6	M	0.471239		1	B22	M				muerto	muerto													hM	hMM	MM	Mmuerto	muerto
298	M																1.27235		0	I7	M				muerto	muerto																			M	Mmuerto	muerto
299	M																1.20166		1	I8	M				muerto	muerto																			M	Mmuerto	muerto
300	T																0.918916	8454.95	1	I9	T				muerto	muerto																			T	Tmuerto	muerto
301	M											0	0	0	XXX	hM	17.2788		1	I10	M				muerto	muerto																		hM	hMM	Mmuerto	muerto
302	M											0	0	0	XXX	hM	29.4053		1	I11	M				muerto	muerto																		hM	hMM	Mmuerto	muerto
303	T																0.494801	4552.67	1	I12	T				muerto	muerto																			T	Tmuerto	muerto
304	M																0.502655		1	I13	M				muerto	muerto																			M	Mmuerto	muerto
305	M																0.212058		0	I14	M				muerto	muerto				muerto	muerto														M	Mmuerto	muertomuerto	muerto
306	T																1.34303	12357.2	1	I15	T	0.439823	3577.09	1	B16	T																			T	TT	T
307	M																0.0392699		1	I16	M				muerto	muerto																			M	Mmuerto	muerto
308	H																0.408407	1385.42	1	I17	H				muerto	muerto																			H	Hmuerto	muerto
309	H											0	0	0	XXX	hH	8.85144	106379	1	I18	H	0.133518	271.528	1	B20	H				muerto	muerto													hH	hHH	HH	Hmuerto	muerto
310	M																6.15752		1	I19	M				muerto	muerto																			M	Mmuerto	muerto
311	H																0.212058	223	1	I20	H	0.471239	1124.44	1	B17	H				muerto	muerto														H	HH	Hmuerto	muerto
312	H																0.00785398	0	0	I21	H				muerto	muerto																			H	Hmuerto	muerto
313	T																0.376991	3468.7	1	I22	T				muerto	muerto																			T	Tmuerto	muerto
314	H																0.251327	1982.22	1	I24	H				muerto	muerto																			H	Hmuerto	muerto
315	T																					1.9635	1589.82	1	S1	T				muerto	muerto															T	Tmuerto	muerto
316	T																0	0	0	XXX	hT	13.3046	1734.35	1	S2	T				muerto	muerto														hT	hTT	Tmuerto	muerto
317	T																0	0	0	XXX	hT	18.5825	13007.6	1	S3	T				muerto	muerto														hT	hTT	Tmuerto	muerto
318	H																					2.06756	5466.09	1	S4a	H				muerto	muerto															H	Hmuerto	muerto
319	M																					2.06756		1	S4b	M				muerto	muerto															M	Mmuerto	muerto
320	M																					1.37445		1	S6	M				muerto	muerto															M	Mmuerto	muerto
321	H																					1.59043	4195.95	1	S7a	H				muerto	muerto															H	Hmuerto	muerto
322	M																					1.59043		1	S7b	M				muerto	muerto															M	Mmuerto	muerto
323	H																					1.13097	736	1	S8	H				muerto	muerto															H	Hmuerto	muerto
324	H																					4.2333	7748.12	1	S9	H				muerto	muerto															H	Hmuerto	muerto
325	T																0	0	0	XXX	hT	24.74	1951.14	1	S11	T				muerto	muerto														hT	hTT	Tmuerto	muerto
326	H																					0.84823	2497.14	1	S13	H				muerto	muerto															H	Hmuerto	muerto
327	M																					0.0235619		0	S16	M				muerto	muerto															M	Mmuerto	muerto
328	M																					0.879646		1	S17	M	16.4934		1	T8	M				muerto	muerto										M	MM	Mmuerto	muerto
329	H																					0.706858	2718.18	1	S18	H				muerto	muerto															H	Hmuerto	muerto
330	T																					0.125664	1156.23	1	S20	T	2.35619	5558.81	1	T3	T				muerto	muerto										T	TT	Tmuerto	muerto
331	H																					0.879646	4452.35	1	S21	H				muerto	muerto															H	Hmuerto	muerto
332	M																					0.424115		0	S22	M				muerto	muerto															M	Mmuerto	muerto
333	T																					0.353429	0	0	S23	T	8.54513	20160	1	L15	T	0.84823	200.117	1	Z2	T				muerto	muerto					T	TT	TT	Tmuerto
334	M																					0.0235619		0	S24	M				muerto	muerto															M	Mmuerto	muerto
335	M																					0.353429		1	K2	M				muerto	muerto															M	Mmuerto	muerto
336	M																					0.282743		1	K3	M				muerto	muerto															M	Mmuerto	muerto
337	T																					0.424115	1951.14	1	K4	T				muerto	muerto															T	Tmuerto	muerto
338	T																					0.636173	2023.41	1	K5	T				muerto	muerto															T	Tmuerto	muerto
339	T																					1.1781	2167.94	1	K6	T				muerto	muerto															T	Tmuerto	muerto
340	H																					1.25664	2201.71	1	K7	H	0.0235619	149.841	1	L16	H				muerto	muerto										H	HH	Hmuerto	muerto
341	H																0	0	0	XXX	hH	13.5717	46000	1	K9	H	0	0	0	XXX	hH	0.408407	0	0	T16	H	2.63894	4005.56	1	x10	H				hH	hHH	HhH	hHH	HH
342	M																					3.98197		1	K10a	M				muerto	muerto															M	Mmuerto	muerto
343	T																					3.98197	1589.82	1	K10b	T	0	0	0	XXX	hT	1.3823	326.117	1	T17	T				muerto	muerto					T	ThT	hTT	Tmuerto
344	T																0	0	0	XXX	hT	9.04779	286962	1	K11	T				muerto	muerto														hT	hTT	Tmuerto	muerto
345	H																					5.38783	28488.1	1	K12	H				muerto	muerto															H	Hmuerto	muerto
346	H																					0.706858	3395.24	1	K13a	H				muerto	muerto															H	Hmuerto	muerto
347	T																					0.706858	614.249	1	K13b	T				muerto	muerto															T	Tmuerto	muerto
348	M																					0.314159		1	K14	M				muerto	muerto															M	Mmuerto	muerto
349	M																					7.06858		1	K15	M				muerto	muerto															M	Mmuerto	muerto
350	T																					0.125664	0	0	K17	T				muerto	muerto															T	Tmuerto	muerto
351	T																					3.07876	2167.94	1	K19	T				muerto	muerto															T	Tmuerto	muerto
352	M																					2.54469		1	K20	M	0.816814		1	L1-L2	M				muerto	muerto										M	MM	Mmuerto	muerto
353	T																					1.9635	52680.8	1	K21	T	0	0	0	XXX	hT	0.0471239	0	0	T1	T				muerto	muerto					T	ThT	hTT	Tmuerto
354	M																					1.5708		1	K22	M				muerto	muerto															M	Mmuerto	muerto
355	H																					5.30144	20125	1	K24	H				muerto	muerto															H	Hmuerto	muerto
356	H																0	0	0	XXX	hH	79.8279	0	0	B1	H	7.91681	61674.7	1	D15	H	0.0785398	2.43887		U18	H	0.0628319	0	0	d17	H				hH	hHH	HH	HH	HH
357	T																					0.125664	0	0	B2	T				muerto	muerto															T	Tmuerto	muerto
358	M																					0.0628319		1	B3	M				muerto	muerto															M	Mmuerto	muerto
359	H																					0.722566	3206.06	1	B4	H	0.314159	2709.63	1	D3	H				muerto	muerto										H	HH	Hmuerto	muerto
360	T																					2.35619	180.661	1	B6	T				muerto	muerto															T	Tmuerto	muerto
361	M																					0.015708		0	B7	M				muerto	muerto															M	Mmuerto	muerto
362	T																					0.376991	3613.23	1	B9	T				muerto	muerto															T	Tmuerto	muerto
363	H																					2.82743	9907.69	1	B10	H	0.298451	1304.87	1	V11a	H	0	0	0	XXX	hH	0.0235619	52.0202	1	y16	H					H	HH	HhH	hHH
364	M																					0.424115		1	B11	M				muerto	muerto															M	Mmuerto	muerto
365	H																					0.441786	1277.78	1	B12a	H				muerto	muerto															H	Hmuerto	muerto
366	M																					0.441786		1	B12b	M				muerto	muerto															M	Mmuerto	muerto
367	M																					0.251327		0	B13	M				muerto	muerto															M	Mmuerto	muerto
368	H																					0.376991	1266.24	1	B14	H				muerto	muerto															H	Hmuerto	muerto
369	M																					0.424115		1	B15	M	0.0176715		0	D9a	M	3.33794		1	T6	M	0.0785398		1	d10	M					M	MM	MM	MM
370	M																					0.345575		1	B18	M				muerto	muerto															M	Mmuerto	muerto
371	H																0	0	0	XXX	hH	62.3763	311209	1	B19	H				muerto	muerto														hH	hHH	Hmuerto	muerto
372	H																					0.502655	1635.56	1	B21	H				muerto	muerto															H	Hmuerto	muerto
373	M																					0.0392699		1	B24	M				muerto	muerto															M	Mmuerto	muerto
374	H																					2.69392	4382.78	1	J1	H				muerto	muerto															H	Hmuerto	muerto
375	T																					0.785398	35120.6	1	J2	T				muerto	muerto															T	Tmuerto	muerto
376	H																					0.777544	2530	1	J3	H				muerto	muerto															H	Hmuerto	muerto
377	H																					7.63407	29223.5	1	J4	H				muerto	muerto															H	Hmuerto	muerto
378	H																					0.251327	408.889	1	J5	H				muerto	muerto															H	Hmuerto	muerto
379	H																					0.753982	490.667	1	J6	H	0.164934	1411.97	1	V20	H	0.15708	0	0	U6	H	3.18086	0	0	y6	H					H	HH	HH	HH
380	T																					3.07876	1156.23	1	J7	T				muerto	muerto															T	Tmuerto	muerto
381	H																					0.777544	1106.88	1	J8	H				muerto	muerto															H	Hmuerto	muerto
382	H																					0.84823	1656	1	J9	H	6.47953	74008.8	1	V14	H	0	0	0	XXX	hH	0.918916	1746.52	1	y7	H					H	HH	HhH	hHH
383	T																					0.219911	0	0	J10	T	13.4696	31777.9	1	V15-16	T				muerto	muerto										T	TT	Tmuerto	muerto
384	T																					5.00299	3468.7	1	J11	T				muerto	muerto															T	Tmuerto	muerto
385	M																					0.0314159		1	J13	M				muerto	muerto															M	Mmuerto	muerto
386	M																					1.06029		1	J14	M				muerto	muerto															M	Mmuerto	muerto
387	H																					0.109956	59.6296	1	J15	H				muerto	muerto															H	Hmuerto	muerto
388	H																					0.0471239	0	0	J16	H				muerto	muerto															H	Hmuerto	muerto
389	T																					0	0	0	XXX	hT	36.1911	85383.3	1	V1	T				muerto	muerto										hT	hTT	Tmuerto	muerto
390	M																					0	0	0	XXX	hM	13.5717		1	V2	M	0	0	0	XXX	hM	2.26195		1	y4	M					hM	hMM	MhM	hMM
391	H																					0	0	0	XXX	hH	10.0531	60602.5	1	V3	H				muerto	muerto										hH	hHH	Hmuerto	muerto
392	T																					0	0	0	XXX	hT	74.9034	176715	1	V4	T	7.60265	1793.64	1	U1	T				muerto	muerto					hT	hTT	TT	Tmuerto
393	H																					0	0	0	XXX	hH	20.4204	108689	1	V5	H	2.74889	398.349	1	U2	H				muerto	muerto					hH	hHH	HH	Hmuerto
394	H																										1.9635	19666.7	1	V6	H				muerto	muerto											H	Hmuerto	muerto
395	M																										1.20166		1	V7	M				muerto	muerto											M	Mmuerto	muerto
396	H																					0	0	0	XXX	hH	25.2191	334125	1	V8-9	H				muerto	muerto										hH	hHH	Hmuerto	muerto
397	T																										7.91681	18677.6	1	V10	T	3.81704	900.527	1	U4	T				muerto	muerto						T	TT	Tmuerto
398	T																										0.298451	704.116	1	V11b	T				muerto	muerto											T	Tmuerto	muerto
399	T																										2.30907	5447.63	1	V12	T				muerto	muerto											T	Tmuerto	muerto
400	M																										1.3823		1	V13	M				muerto	muerto											M	Mmuerto	muerto
401	T																										1.27235	3001.76	1	V17	T				muerto	muerto											T	Tmuerto	muerto
402	M																										0.0235619		1	V18	M				muerto	muerto											M	Mmuerto	muerto
403	H																										1.83783	0	0	V19	H				muerto	muerto											H	Hmuerto	muerto
404	H																					0	0	0	XXX	hH	22.266	256060	1	V22	H				muerto	muerto										hH	hHH	Hmuerto	muerto
405	H																										1.25664	9177.78	1	V23	H				muerto	muerto											H	Hmuerto	muerto
406	M																										0.0706858		1	V24	M	0.879646		1	U12	M				muerto	muerto						M	MM	Mmuerto
407	T																										0.125664	296.47	1	V25	T	0.879646	0	0	U13	T	8.04248	6136.93	1	y21	T						T	TT	TT
408	T																										1.55509	3668.81	1	D2	T				muerto	muerto											T	Tmuerto	muerto
409	T																										0.0942478	0	0	D4	T				muerto	muerto											T	Tmuerto	muerto
410	M																										0.0314159		0	D5	M				muerto	muerto											M	Mmuerto	muerto
411	H																					0	0	0	XXX	hH	9.42478	97896.3	1	D6	H				muerto	muerto										hH	hHH	Hmuerto	muerto
412	T																										1.50796	3557.64	1	D7	T				muerto	muerto											T	Tmuerto	muerto
413	M																										0.0628319		1	D8	M	0	0	0	XXX	hM	0.471239		1	y25	M						M	MhM	hMM
414	M																										0.0176715		1	D9b	M				muerto	muerto											M	Mmuerto	muerto
415	T																										5.30144	12507.3	1	D10	T	0	0	0	XXX	hT	0.219911	6136.93	1	d5	T						T	ThT	hTT
416	M																					0	0	0	XXX	hM	12.0873		1	D11	M				muerto	muerto										hM	hMM	Mmuerto	muerto
417	M																										1.3823		1	D12	M	0.439823		1	U17	M				muerto	muerto						M	MM	Mmuerto
418	M																										0.0618501		1	D13b	M				muerto	muerto											M	Mmuerto	muerto
419	M																										2.55254		1	D14	M				muerto	muerto											M	Mmuerto	muerto
420	T																					0	0	0	XXX	hT	12.315	29054	1	D16	T	0.0392699	0	0	T21	T				muerto	muerto					hT	hTT	TT	Tmuerto
421	H																										1.20166	4234.89	1	D17	H				muerto	muerto											H	Hmuerto	muerto
422	H																										1.34303	6293.33	1	D18	H	0	0	0	XXX	hH	7.6969	0	0	y12	H						H	HhH	hHH
423	H																										1.06029	11406.7	1	D19	H				muerto	muerto											H	Hmuerto	muerto
424	M																										0.314159		1	D20	M				muerto	muerto											M	Mmuerto	muerto
425	H																					0	0	0	XXX	hH	53.4071	272420	1	D21	H				muerto	muerto										hH	hHH	Hmuerto	muerto
426	M																										1.20166		1	D22	M				muerto	muerto											M	Mmuerto	muerto
427	H																										3.26726	35688.1	1	D24	H				muerto	muerto											H	Hmuerto	muerto
428	T																										5.65487	13341.1	1	L3	T				muerto	muerto											T	Tmuerto	muerto
429	M																					0	0	0	XXX	hM	13.0847		1	L4	M				muerto	muerto										hM	hMM	Mmuerto	muerto
430	H																					0	0	0	XXX	hH	11.5611	57898.7	1	L8	H	3.73064	150.6	1	T19	H	2.69392	7632.81	1	x1	H					hH	hHH	HH	HH
431	T																										5.08938	12007	1	L9	T	0.989602	233.47	1	T18	T				muerto	muerto						T	TT	Tmuerto
432	H																										3.53429	15733.3	1	L10	H				muerto	muerto											H	Hmuerto	muerto
433	T																										6.53451	15416.4	1	L11	T				muerto	muerto											T	Tmuerto	muerto
434	H																										1.41372	18683.3	1	L12	H				muerto	muerto											H	Hmuerto	muerto
435	H																										0.188496	839.111	1	L13	H				muerto	muerto											H	Hmuerto	muerto
436	T																										6.15752	0	0	L14	T				muerto	muerto											T	Tmuerto	muerto
437	T																										7.63407	18010.5	1	L17	T				muerto	muerto											T	Tmuerto	muerto
438	H																										1.41372	9177.78	1	L18.19	H				muerto	muerto											H	Hmuerto	muerto
439	T																										0.471239	0	0	L20	T				muerto	muerto											T	Tmuerto	muerto
440	T																										0.439823	0	0	L21	T				muerto	muerto											T	Tmuerto	muerto
441	H																										0.164934	1776.34	1	L23	H				muerto	muerto											H	Hmuerto	muerto
442	M																										0.0392699		1	L24	M				muerto	muerto											M	Mmuerto	muerto
443	M																										0.439823		1	L25	M				muerto	muerto											M	Mmuerto	muerto
444	H																					0	0	0	XXX	hH	37.1101	145315	1	T1	H				muerto	muerto										hH	hHH	Hmuerto	muerto
445	H																										1.829	3522.98	1	T2a	H				muerto	muerto											H	Hmuerto	muerto
446	T																										1.829	4315.03	1	T2b	T				muerto	muerto											T	Tmuerto	muerto
447	H																										0.424115	0	0	T5	H				muerto	muerto											H	Hmuerto	muerto
448	T																										4.52389	10672.9	1	T7	T				muerto	muerto											T	Tmuerto	muerto
449	T																										6.03186	14230.6	1	T9	T				muerto	muerto											T	Tmuerto	muerto
450	H																										2.15984	8584.66	1	T10	H				muerto	muerto											H	Hmuerto	muerto
451	T																										1.62577	3835.58	1	T11-12	T	30.5363	7204.22	1	Z5	T				muerto	muerto						T	TT	Tmuerto
452	T																					0	0	0	XXX	hT	45.396	107100	1	T13	T	6.15752	1452.7	1	Z3	T				muerto	muerto					hT	hTT	TT	Tmuerto
453	T																					0	0	0	XXX	hT	11.1605	26330.2	1	T14	T				muerto	muerto										hT	hTT	Tmuerto	muerto
454	T																										0.534071	1260	1	T15	T	1.27235	300.176	1	Z9	T	2.35619	3729.04	1	x18	T						T	TT	TT
455	M																										0.0392699		0	T16	M				muerto	muerto											M	Mmuerto	muerto
456	M																										0.314159		1	T17	M				muerto	muerto											M	Mmuerto	muerto
457	T																										0.565487	0	0	T18	T				muerto	muerto											T	Tmuerto	muerto
458	T																										0.219911	0	0	T19	T	0	0	0	XXX	hT	0.706858	298.323	1	u4	T						T	ThT	hTT
459	T																										0.125664	0	0	T20	T				muerto	muerto											T	Tmuerto	muerto
460	T																										0.314159	741.175	1	T21	T				muerto	muerto											T	Tmuerto	muerto
461	M																										0.408407		1	T22	M				muerto	muerto											M	Mmuerto	muerto
462	M																										0.0314159		1	T23	M				muerto	muerto											M	Mmuerto	muerto
463	T																										0.565487	0	0	T24	T				muerto	muerto											T	Tmuerto	muerto
464	T																										5.49779	12970.6	1	T25	T				muerto	muerto											T	Tmuerto	muerto
465	H																										3.46361	30837.3	1	I1	H	6.36173	1426.74	1	Z16	H	0.494801	515	1	u8	H						H	HH	HH
466	T																					0	0	0	XXX	hT	9.42478	22235.2	1	I2	T				muerto	muerto										hT	hTT	Tmuerto	muerto
467	T																										3.46361	8171.45	1	I3	T				muerto	muerto											T	Tmuerto	muerto
468	T																					0	0	0	XXX	hT	11.781	27794.1	1	I4	T				muerto	muerto										hT	hTT	Tmuerto	muerto
469	M																					0	0	0	XXX	hM	11.5611		1	I5	M				muerto	muerto										hM	hMM	Mmuerto	muerto
470	T																										1.76715	4169.11	1	I6	T				muerto	muerto											T	Tmuerto	muerto
471	M																										0.502655		1	I7	M	0.84823		1	Z20	M				muerto	muerto						M	MM	Mmuerto
472	H																										7.31206	83517.8	1	I8	H	11.4511	719.078	1	Z14	H				muerto	muerto						H	HH	Hmuerto
473	T																										0.282743	0	0	I9	T				muerto	muerto											T	Tmuerto	muerto
474	H																										3.39292	20596.4	1	I10	H				muerto	muerto											H	Hmuerto	muerto
475	T																										0.314159	0	0	I11	T				muerto	muerto											T	Tmuerto	muerto
476	H																										0.0314159	0	0	I12	H				muerto	muerto											H	Hmuerto	muerto
477	T																										3.53429	8338.22	1	I13	T	0.439823	103.764	1	I5	T	1.27235	27701.4	1	o5	T						T	TT	TT
478	M																										3.92699		1	I14	M				muerto	muerto											M	Mmuerto	muerto
479	H																					0	0	0	XXX	hH	10.006	76798	1	I15	H	21.2372	1955.28	1	Z11	H	1.41372	0	0	u18	H					hH	hHH	HH	HH
480	M																										1.06029		1	I16	M				muerto	muerto											M	Mmuerto	muerto
481	H																					0	0	0	XXX	hH	14.1372	183556	1	I17	H				muerto	muerto										hH	hHH	Hmuerto	muerto
482	H																										0.785398	10051.9	1	I18	H	0	0	0	XXX	hH	6.15752	0	0	o2	H						H	HhH	hHH
483	T																										3.14159	7411.75	1	I19	T				muerto	muerto											T	Tmuerto	muerto
484	H																					0	0	0	XXX	hH	28.2743	0	0	I20	H				muerto	muerto										hH	hHH	Hmuerto	muerto
485	H																					0	0	0	XXX	hH	22.698	0	0	I21	H				muerto	muerto										hH	hHH	Hmuerto	muerto
486	H																					0	0	0	XXX	hH	12.5664	0	0	I22	H				muerto	muerto										hH	hHH	Hmuerto	muerto
487	T																					0	0	0	XXX	hT	11.3097	26682.3	1	I23	T				muerto	muerto										hT	hTT	Tmuerto	muerto
488	T																										1.63363	3854.11	1	I24	T	28.2743	0	0	C14	T				muerto	muerto						T	TT	Tmuerto
489	T																					0	0	0	XXX	hT	8.04248	18974.1	1	K1	T				muerto	muerto										hT	hTT	Tmuerto	muerto
490	T																										7.31206	17250.8	1	K2	T				muerto	muerto											T	Tmuerto	muerto
491	T																										0.706858	1667.64	1	K3	T				muerto	muerto											T	Tmuerto	muerto
492	H																										3.39292	20060	1	K4	H				muerto	muerto											H	Hmuerto	muerto
493	T																					0	0	0	XXX	hT	10.2102	24088.2	1	K5	T				muerto	muerto										hT	hTT	Tmuerto	muerto
494	M																										0.0314159		1	K6	M				muerto	muerto											M	Mmuerto	muerto
495	H																										5.5292	38093	1	K7	H	0	0	0	XXX	hH	14.255	19782.5	1	o18	H						H	HhH	hHH
496	H																					0	0	0	XXX	hH	12.3543	110591	1	K8	H	0	0	0	XXX	hH	2.74889	3814.81	1	o19	H					hH	hHH	HhH	hHH
497	H																					0	0	0	XXX	hH	37.6991	303012	1	K9	H				muerto	muerto										hH	hHH	Hmuerto	muerto
498	M																										1.9635		1	K10	M				muerto	muerto											M	Mmuerto	muerto
499	H																					0	0	0	XXX	hH	14.7027	16362.7	1	K11	H				muerto	muerto										hH	hHH	Hmuerto	muerto
500	T																										0.408407	963.527	1	K12	T				muerto	muerto											T	Tmuerto	muerto
501	H																										2.51327	24322.1	1	K13	H	15.3938	4280.93	1	C12	H				muerto	muerto						H	HH	Hmuerto
502	T																										3.39292	8004.69	1	V11	T				muerto	muerto											T	Tmuerto	muerto
503	H																										7.6969	105947	1	V12	H				muerto	muerto											H	Hmuerto	muerto
504	H																										0.918916	8260	1	V13	H				muerto	muerto											H	Hmuerto	muerto
505	H																										6.92721	63076.4	1	V14	H				muerto	muerto											H	Hmuerto	muerto
506	H																					0	0	0	XXX	hH	13.2732	147719	1	V15a	H				muerto	muerto										hH	hHH	Hmuerto	muerto
507	T																					0	0	0	XXX	hT	13.2732	62629.3	1	v15b	T	0	0	0	XXX	hT	1.53938	5400.08	1	t14	T					hT	hTT	ThT	hTT
508	H																										0.376991	374.603	1	V16	H				muerto	muerto											H	Hmuerto	muerto
509	H																															0.539961	79.9239	1	U8	H	0.408407	297.556	1	y10	H							H	HH
510	H																										0	0	0	XXX	hH	14.577	2157.66	1	U11	H				muerto	muerto						hH	hHH	Hmuerto
511	H																															0.353429	84.5476	1	U14	H				muerto	muerto							H	Hmuerto
512	H																															0.125664	10.5685	1	U15	H				muerto	muerto							H	Hmuerto
513	H																															3.14159	0	0	T5	H				muerto	muerto							H	Hmuerto
514	H																															0.424115	57.0696	1	T8	H				muerto	muerto							H	Hmuerto
515	H																															0.0471239	6.34107	1	Z7	H	0.918916	1487.78	1	x16	H							H	HH
516	H																										0	0	0	XXX	hH	15.708	422.738	1	Z15	H				muerto	muerto						hH	hHH	Hmuerto
517	H																										0	0	0	XXX	hH	8.27024	635.919	1	Z17	H				muerto	muerto						hH	hHH	Hmuerto
518	H																															0.659734	106.53	1	Z19	H				muerto	muerto							H	Hmuerto
519	H																															0.84823	62.2578	1	C7	H				muerto	muerto							H	Hmuerto
520	H																															0.0863938	66.4303	1	C11	H				muerto	muerto							H	Hmuerto
521	H																										0	0	0	XXX	hH	21.5513	5618.72	1	C15	H				muerto	muerto						hH	hHH	Hmuerto
522	H																															0.376991	47.558	1	C17	H				muerto	muerto							H	Hmuerto
523	H																															6.92721	1471.8	1	I9	H				muerto	muerto							H	Hmuerto
524	H																															1.5708	132.106	1	I14	H	1.41372	2060	1	t18	H							H	HH
525	M																															2.15984		1	U5	M				muerto	muerto							M	Mmuerto
526	M																															2.7646		1	Z1	M				muerto	muerto							M	Mmuerto
527	M																															0.125664		1	Z8	M				muerto	muerto							M	Mmuerto
528	M																										0	0	0	XXX	hT	9.04779		1	Z10	M				muerto	muerto						hT	hTM	Mmuerto
529	M																															2.01062		1	C8	M	13.3518		1	t7	M							M	MM
530	M																										0	0	0	XXX	hM	12.5664		1	I2	M				muerto	muerto						hM	hMM	Mmuerto
531	M																															5.30144		1	I3	M				muerto	muerto							M	Mmuerto
532	M																										0	0	0	XXX	hM	14.0743		1	I4	M				muerto	muerto						hM	hMM	Mmuerto
533	M																															1.9792		1	I11	M				muerto	muerto							M	Mmuerto
534	M																															0.0628319		1	I17	M				muerto	muerto							M	Mmuerto
535	T																															3.07876	726.351	1	U3	T				muerto	muerto							T	Tmuerto
536	T																															0.539961	127.389	1	U8b	T				muerto	muerto							T	Tmuerto
537	T																															0.471239	111.176	1	U21	T	1.25664	0	0	d12	T							T	TT
538	T																															5.65487	1334.11	1	T4	T	1.20166	1917.79	1	d7	T							T	TT
539	T																															0.471239	111.176	1	T12	T	4.2333	1278.53	1	x7	T							T	TT
540	T																															0.0549779	12.9706	1	Z4	T				muerto	muerto							T	Tmuerto
541	T																															6.78584	1600.94	1	Z6	T	64.6226	75624.8	1	x13	T							T	TT
542	T																										0	0	0	XXX	hT	19.635	4632.34	1	Z13	T				muerto	muerto						hT	hTT	Tmuerto
543	T																															3.73064	880.145	1	Z18	T	1.27235	117369	1	o6	T							T	TT
544	T																															0.918916	216.794	1	C9	T	2.82743	8438.27	1	t21	T							T	TT
545	T																															0.628319	148.235	1	C16	T				muerto	muerto							T	Tmuerto
546	T																															3.26726	770.822	1	C18	T				muerto	muerto							T	Tmuerto
547	T																															1.06029	250.146	1	C19	T				muerto	muerto							T	Tmuerto
548	T																															0.345575	81.5292	1	I1	T				muerto	muerto							T	Tmuerto
549	T																															0.219911	0	0	U7	T				muerto	muerto							T	Tmuerto
551	T																															6.5031	0	0	U10	T				muerto	muerto							T	Tmuerto
552	M																															0.345575		1	U16	M	27.8738		1	d8	M							M	MM
553	H																															1.06029	0	0	U20	H				muerto	muerto							H	Hmuerto
554	T																															0.0471239	0	0	T2	T	1.5708	0	0	d23	T							T	TT
555	H																															0.0628319	0	0	T10	H	1.9635	2670.37	1	d4	H							H	HH
556	H																															0.125664	0	0	T14	H	0.0942478	0	0	x9	H							H	HH
557	T																															1.27235	0	0	T20	T	5.49779	596.646	1	d24	T							T	TT
558	M																															3.81704		0	Z12	M				muerto	muerto							M	Mmuerto
559	M																															0.015708		0	C1	M				muerto	muerto							M	Mmuerto
560	T																															0.0235619	0	0	C2	T	0.345575	1917.79	1	x20	T							T	TT
561	H																															0.251327	0	0	C3	H	0.318086	1236	1	x22a	H							H	HH
562	H																															0.219911	0	0	C4	H				muerto	muerto							H	Hmuerto
563	M																															0.219911		1	C5	M				muerto	muerto							M	Mmuerto
564	H																															0.314159	0	0	C10	H				muerto	muerto							H	Hmuerto
565	T																															1.13097	0	0	I7	T				muerto	muerto							T	Tmuerto
566	H																										0	0	0	XXX	hH	13.3596	0	0	I8	H				muerto	muerto						hH	hHH	Hmuerto
567	T																															5.77268	0	0	I10	T				muerto	muerto							T	Tmuerto
568	H																															0.706858	0	0	I15	H				muerto	muerto							H	Hmuerto
569	H																															0.11781	0	0	I19	H	2.26195	0	0	x14	H							H	HH
570	H																																				0.0549779	114.444	1	I1	H								H
571	H																																				2.26195	824	1	I2	H								H
572	H																																				0.989602	2163	1	I7	H								H
573	H																																				0.777544	1258.89	1	I8	H								H
574	H																																				2.01062	1046.35	1	y9	H								H
575	H																															0	0	0	XXX	hH	50.8938	140080	1	y17	H							hH	hHH
576	H																																				0.439823	1256.64	1	y18	H								H
577	H																																				0.219911	170.904	1	d1	H								H
578	H																																				2.55254	4241.47	1	d11	H								H
579	H																																				0.659734	2095.21	1	d18	H								H
580	H																																				2.54469	3862.5	1	x21	H								H
581	H																																				3.46361	5021.89	1	u9	H								H
582	H																																				3.39292	7490.91	1	u12	H								H
583	H																															0	0	0	XXX	hH	8.90642	7818.07	1	u13	H							hH	hHH
584	H																																				4.61814	6901.88	1	u14	H								H
585	H																																				2.55254	6973.96	1	u20	H								H
586	H																																				1.25664	3923.81	1	u21	H								H
587	H																																				0.353429	385.768	1	u22	H								H
588	H																																				0.0392699	0	0	o3	H								H
589	H																															0	0	0	XXX	hH	18.4726	56077.8	1	o9	H							hH	hHH
590	H																																				4.71239	9537.04	1	o15	H								H
591	H																																				6.03186	33483.2	1	o16	H								H
592	H																																				1.00531	7812.74	1	o17	H								H
593	H																																				0.706858	735.714	1	o20	H								H
594	H																															0	0	0	XXX	hH	24.7086	12633.1	1	o21	H							hH	hHH
595	H																																				3.92699	3179.01	1	t11	H								H
596	H																																				0.188496	350.065	1	t19	H								H
597	H																																				3.84845	4673.15	1	t23	H								H
598	H																																				7.31206	14019.4	1	a1	H								H
599	H																																				4.80664	5836.67	1	a4	H								H
600	M																																				0.318086		1	x22b	M								M
601	M																																				1.75929		1	I3	M								M
602	M																																				0.918916		1	I5	M								M
603	M																																				0.636173		1	I6	M								M
604	M																																				2.26195		1	I13	M								M
605	M																																				0.494801		1	I14	M								M
606	M																																				3.81704		1	I15	M								M
607	M																																				0.879646		1	y11	M								M
608	M																																				0.706858		1	y13	M								M
609	M																																				0.636173		1	y15	M								M
610	M																																				0.219911		1	y24	M								M
611	M																																				0.565487		1	d3	M								M
612	M																																				1.37445		1	d15	M								M
613	M																																				0.706858		1	d16	M								M
614	M																																				0.109956		1	d19	M								M
615	M																																				0.981748		1	d20	M								M
616	M																															0	0	0	XXX	hM	21.2372		1	x4	M							hM	hMM
617	M																																				0.345575		1	x12	M								M
618	M																																				3.07876		1	x17	M								M
619	M																																				2.01062		1	x23	M								M
620	M																																				6.03186		1	u1	M								M
621	M																																				6.9979		1	u2	M								M
622	M																															0	0	0	XXX	hM	10.2102		1	u5	M							hM	hMM
623	M																															0	0	0	XXX	hM	43.2597		1	u19	M							hM	hMM
624	M																																				0.0863938		1	o22	M								M
625	M																															0	0	0	XXX	hM	12.0873		1	o24	M							hM	hMM
626	M																															0	0	0	XXX	hM	26.5465		1	t2	M							hM	hMM
627	M																																				2.26195		1	t5	M								M
628	M																																				1.76715		1	t24	M								M
629	M																																				3.11018		1	a5	M								M
630	T																															0	0	0	XXX	hT	8.63938	511.411	1	I4	T							hT	hTT
631	T																															0	0	0	XXX	hT	11.3097	10441.3	1	I9	T							hT	hTT
632	T																															0	0	0	XXX	hT	13.5717	19838.5	1	I10	T							hT	hTT
633	T																																				0.0628319	13041	1	I12	T								T
634	T																																				0.565487	1726.01	1	I17	T								T
635	T																																				1.13097	4773.17	1	I22	T								T
636	T																																				1.76715	2493.13	1	I23	T								T
637	T																																				2.51327	1726.01	1	y8	T								T
638	T																																				2.38761	1342.45	1	y22	T								T
639	T																																				3.01593	10356.1	1	d2	T								T
640	T																																				5.77268	2386.58	1	d6	T								T
641	T																																				0.918916	1726.01	1	d13	T								T
642	T																																				0.314159	1534.23	1	x11	T								T
643	T																																				1.9635	213.088	1	x15	T								T
644	T																																				6.9979	2663.6	1	u10	T								T
645	T																																				0.706858	57618.9	1	u11	T								T
646	T																																				0.777544	937.586	1	u23	T								T
647	T																																				2.26195	8353.04	1	u24	T								T
648	T																																				0.636173	5455.05	1	u25	T								T
649	T																																				1.20166	16365.1	1	o1	T								T
650	T																																				1.20166	18986.1	1	o4	T								T
651	T																																				0.777544	234.397	1	o10	T								T
652	T																																				0.471239	32794.2	1	o23	T								T
653	T																																				4.12334	72023.7	1	t3	T								T
654	T																															0	0	0	XXX	hT	10.8149	6136.93	1	t6	T							hT	hTT
655	T																																				0.565487	36224.9	1	t12	T								T
656	T																																				0.188496	4794.47	1	t20	T								T
657	H																																				1.69646	0	0	I16	H								H
658	H																																				0.0314159	0	0	I18	H								H
659	H																																				0.015708	0	0	I19	H								H
660	H																																				0.589049	0	0	I20	H								H
661	H																																				0.879646	0	0	I21	H								H
662	H																																				0.015708	0	0	I24	H								H
663	H																																				0.015708	0	0	y1	H								H
664	H																																				0.981748	0	0	y2	H								H
665	H																																				0.502655	0	0	y3	H								H
666	H																																				0.0942478	0	0	y5	H								H
667	H																																				0.251327	0	0	y14	H								H
668	H																																				0.015708	0	0	y19	H								H
669	H																																				0.0235619	0	0	y20	H								H
670	T																																				2.51327	0	0	y23	T								T
671	M																																				0.015708		0	d9	M								M
672	T																																				0.0314159	0	0	d14	T								T
673	M																																				0.188496		0	d21	M								M
674	T																																				0.188496	0	0	d22	T								T
675	H																																				0.0471239	0	0	x2	H								H
676	H																																				1.41372	0	0	x3	H								H
677	H																																				0.0392699	0	0	x5	H								H
678	H																																				0.125664	0	0	x19	H								H
679	H																																				0.251327	0	0	u3	H								H
680	H																																				1.25664	0	0	u6	H								H
681	H																																				0.353429	0	0	u7	H								H
682	H																																				0.251327	0	0	u15	H								H
683	H																																				2.26195	0	0	u16	H								H
684	H																																				5.77268	0	0	u17	H								H
685	H																																				0.0392699	0	0	o7	H								H
686	H																																				0.0471239	0	0	o8	H								H
687	H																																				2.26195	0	0	o11	H								H
688	H																																				0.706858	0	0	o12	H								H
689	H																																				7.06858	0	0	o13	H								H
690	H																															0	0	0	XXX	hH	12.315	0	0	o14	H							hH	hHH
691	H																																				0.0549779	0	0	t1	H								H
692	H																																				0.84823	0	0	t4	H								H
693	H																																				0.0235619	0	0	t8	H								H
694	H																																				0.015708	0	0	t9	H								H
695	H																																				0.282743	0	0	t10	H								H
696	H																																				0.0392699	0	0	t13	H								H
697	H																																				4.02124	0	0	t15	H								H
698	H																																				0.141372	0	0	t16	H								H
699	H																																				2.51327	0	0	t17	H								H
700	H																																				0.0942478	0	0	t22	H								H
701	H																																				1.5708	0	0	a3	H								H
702	H																																				0.0471239	0	0	a6	H								H
703	H																																				0.0235619	0	0	a7	H								H
mean cystocarp			0					0					0					0					0					0					0					0
Nr fertiles	>0	T	24				T	49				T	23				T	20				T	24				T	46				T	25				T	41
		H	17				H	47				H	14				H	9				H	34				H	47				H	23				H	42
		M	19				M	31				M	17				M	23				M	24				M	29				M	16				M	35
new recruits	<8,5	T	18				T	18				T	3				T	19				T	22				T	43				T	33				T	41
		H	20				H	20				H	7				H	15				H	30				H	36				H	30				H	86
		M	23				M	15				M	4				M	21				M	27				M	28				M	16				M	30
cystocarp calculus:			0					0					0					0					0					0					0					0
effective fertilities
cystocarp fertility
tetrasporophyte fertility
tetrasporophyte fertility
male fertility
female fertility

## Sheet: corral 1
Población Corral 1																																											Persistance TRANSITIONS
			Octubre de 2009				Febrero de 2010						Junio de 2010					Octubre de 2010					Febrero de 2011					junio de 2011					octubre de 2011					febrero de 2012					1	2	3	4	5	6	7
N° individuo	sexo	Volumen (cm3)	fertility rate rate	fertility stage	dato		Volumen	fertility rate rate	fertility stage	Dato	stage	Volumen	fertility rate rate	fertility stage	Dato	stage	Volumen	fertility rate rate	fertility stage	Dato	stage	Volumen	fertility rate rate	fertility stage	Dato	stage	Volumen	fertility rate rate	fertility stage	Dato	stage	Volumen	fertility rate rate	fertility stage	Dato	stage	Volumen	fertility rate rate	fertility stage	Dato	stage		>
1	H	1.5708	0	0	O3	H				muerto	muerto																																Hmuerto	muerto
2	H	1.1781	0	0	O10	H	31.8086	6187.5	1	F11	H				muerto	muerto																											HH	Hmuerto	muerto
3	H	2.74889	0	0	O14	H				muerto	muerto																																Hmuerto	muerto
4	H	2214.82	0	0	O15	H				muerto	muerto																																Hmuerto	muerto
5	H	6.03186	0	0	O23	H				muerto	muerto																																Hmuerto	muerto
6	H	5.72555	0	0	O24	H				muerto	muerto																																Hmuerto	muerto
7	H	1.1781	0	0	Q1	H				muerto	muerto																																Hmuerto	muerto
8	H	24.6301	0	0	Q2	H				muerto	muerto																																Hmuerto	muerto
9	H	0.785398	0	0	Q10	H				muerto	muerto																																Hmuerto	muerto
10	H	3.14159	0	0	Q16	H	107.992	151250	1	AF15	H	0	0	0	XXX	hH	0.0392699	0	0	F15	H	4.71239	1166.67	1	P20	H				muerto	muerto												HH	HhH	hHH	HH	Hmuerto	muerto
11	H	0.589049	0	0	Q19	H	7.06858	7700	1	M18	H				muerto	muerto																											HH	Hmuerto	muerto
12	H	0.392699	0	0	Q22	H	204.989	489133	1	M25	H	0	0	0	XXX	hH	1.34303	33.7778	1	E20	H				muerto	muerto																	HH	HhH	hHH	Hmuerto	muerto
13	H	7.53982	0	0	P3	H				muerto	muerto																																Hmuerto	muerto
14	H	36.1911	0	0	P7	H				muerto	muerto																																Hmuerto	muerto
15	H	1.37445	0	0	P9	H				muerto	muerto																																Hmuerto	muerto
16	H	9.04779	0	0	P13	H				muerto	muerto																																Hmuerto	muerto
17	H	1.5708	0	0	P16	H				muerto	muerto																																Hmuerto	muerto
18	H	2.15984	0	0	P20	H				muerto	muerto																																Hmuerto	muerto
19	H	0.981748	0	0	P23	H				muerto	muerto																																Hmuerto	muerto
20	H	21.5513	0	0	P26	H				muerto	muerto																																Hmuerto	muerto
21	H	2.94524	0	0	E2	H				muerto	muerto																																Hmuerto	muerto
22	H	1.5708	0	0	E3	H				muerto	muerto																																Hmuerto	muerto
23	H	8.63938	0	0	E4	H				muerto	muerto																																Hmuerto	muerto
24	H	1.1781	0	0	E7	H				muerto	muerto																																Hmuerto	muerto
25	H	0.989602	0	0	E8	H				muerto	muerto																																Hmuerto	muerto
26	H	0.84823	0	0	E9	H				muerto	muerto																																Hmuerto	muerto
27	H	17.106	0	0	E10	H				muerto	muerto																																Hmuerto	muerto
28	H	2.15984	0	0	E12	H				muerto	muerto																																Hmuerto	muerto
29	H	5.00299	0	0	E13	H				muerto	muerto																																Hmuerto	muerto
30	H	3.39292	0	0	E14	H				muerto	muerto																																Hmuerto	muerto
31	H	21.2058	0	0	E23	H				muerto	muerto																																Hmuerto	muerto
32	H	7.06858	0	0	E24	H				muerto	muerto																																Hmuerto	muerto
33	H	14.1372	0	0	N2	H				muerto	muerto																																Hmuerto	muerto
34	H	1.20166	0	0	N3	H				muerto	muerto																																Hmuerto	muerto
35	H	0.816814	0	0	N10	H				muerto	muerto																																Hmuerto	muerto
36	H	2.35619	0	0	N14	H				muerto	muerto																																Hmuerto	muerto
37	H	0.981748	0	0	N23	H				muerto	muerto																																Hmuerto	muerto
38	H	0.636173	0	0	N25	H				muerto	muerto																																Hmuerto	muerto
39	H	0.989602	0	0	G4	H				muerto	muerto																																Hmuerto	muerto
40	H	0.314159	0	0	G9	H				muerto	muerto																																Hmuerto	muerto
41	H	2.35619	0	0	G10	H				muerto	muerto																																Hmuerto	muerto
42	H	15.9043	0	0	G14	H				muerto	muerto																																Hmuerto	muerto
43	H	2.74889	0	0	G16	H				muerto	muerto																																Hmuerto	muerto
44	H	0.00785398	0	0	G21	H				muerto	muerto																																Hmuerto	muerto
45	H	0.015708	0	0	G22	H				muerto	muerto																																Hmuerto	muerto
46	H	0.0706858	0	0	G23	H				muerto	muerto																																Hmuerto	muerto
47	H	18.4726	0	1	P12	H				muerto	muerto																																Hmuerto	muerto
48	H	1.13097	0	1	N1	H				muerto	muerto																																Hmuerto	muerto
49	M	0.0942478		0	O2	M				muerto	muerto																																Mmuerto	muerto
50	M	1.5708		0	P10	M				muerto	muerto																																Mmuerto	muerto
51	M	5.49779		0	P14	M				muerto	muerto																																Mmuerto	muerto
52	M	5.30929		0	E17	M				muerto	muerto																																Mmuerto	muerto
53	M	0.219911		0	E22	M				muerto	muerto																																Mmuerto	muerto
54	M	0.565487		0	N13	M				muerto	muerto																																Mmuerto	muerto
55	M	0.0785398		0	N17	M				muerto	muerto																																Mmuerto	muerto
56	M	0.15708		0	N20	M				muerto	muerto																																Mmuerto	muerto
57	M	0.636173		0	N24	M				muerto	muerto																																Mmuerto	muerto
58	M	0.981748		0	G8	M				muerto	muerto																																Mmuerto	muerto
59	M	0.282743		0	G19	M				muerto	muerto																																Mmuerto	muerto
60	M	31.4159		1	O21	M				muerto	muerto																																Mmuerto	muerto
61	M	2.35619		1	P8	M				muerto	muerto																																Mmuerto	muerto
62	M	1.1781		1	P15	M				muerto	muerto																																Mmuerto	muerto
63	M	9.04779		1	P18	M				muerto	muerto																																Mmuerto	muerto
64	M	3.14159		1	N7	M				muerto	muerto																																Mmuerto	muerto
65	M	28.2743		1	G6	M				muerto	muerto																																Mmuerto	muerto
66	T	2.06167	0	0	O1	T	1.9635	7643.36	1	M14	T				muerto	muerto																											TT	Tmuerto	muerto
67	T	18.5825	0	0	O4	T				muerto	muerto																																Tmuerto	muerto
68	T	1.88496	0	0	O5	T				muerto	muerto																																Tmuerto	muerto
69	T	5.65487	0	0	O6	T	69.115	269046	1	F21	T				muerto	muerto																											TT	Tmuerto	muerto
70	T	4.80664	0	0	O7	T				muerto	muerto																																Tmuerto	muerto
71	T	3.14159	0	0	O13	T				muerto	muerto																																Tmuerto	muerto
72	T	27.1434	0	0	O16	T				muerto	muerto																																Tmuerto	muerto
73	T	8.63938	0	0	O19	T	0	0	0	XXX	hT	11.781	11117.6	1	I 22	T				muerto	muerto																						ThT	hTT	Tmuerto	muerto
74	T	9.04779	0	0	O25	T				muerto	muerto																																Tmuerto	muerto
75	T	1.5708	0	0	Q7	T				muerto	muerto																																Tmuerto	muerto
76	T	2.15984	0	0	Q9	T				muerto	muerto																																Tmuerto	muerto
77	T	0.687223	0	0	Q14	T	98.9602	385226	1	M21	T																																TT	T
78	T	1.37445	0	0	Q15	T	0.282743	1100.64	1	F16	T	17.2788	16305.8	1	F15	T				muerto	muerto																						TT	TT	Tmuerto	muerto
79	T	1.37445	0	0	Q18	T				muerto	muerto																																Tmuerto	muerto
80	T	5.49779	0	0	Q20	T				muerto	muerto																																Tmuerto	muerto
81	T	0.981748	0	0	Q21	T				muerto	muerto																																Tmuerto	muerto
82	T	27.2376	0	0	P11	T				muerto	muerto																																Tmuerto	muerto
83	T	14.255	0	0	P25	T				muerto	muerto																																Tmuerto	muerto
84	T	0.918916	0	0	E11	T				muerto	muerto																																Tmuerto	muerto
85	T	5.5292	0	0	E19	T				muerto	muerto																																Tmuerto	muerto
86	T	0.345575	0	0	E21	T				muerto	muerto																																Tmuerto	muerto
87	T	75.3982	0	0	N8	T				muerto	muerto																																Tmuerto	muerto
88	T	14.7027	0	0	N11	T				muerto	muerto																																Tmuerto	muerto
89	T	0.188496	0	0	N12	T				muerto	muerto																																Tmuerto	muerto
90	T	0.424115	0	0	N15	T				muerto	muerto																																Tmuerto	muerto
91	T	0.282743	0	0	N18	T				muerto	muerto																																Tmuerto	muerto
92	T	0.0628319	0	0	N19	T				muerto	muerto																																Tmuerto	muerto
93	T	0.125664	0	0	N21	T				muerto	muerto																																Tmuerto	muerto
94	T	0.219911	0	0	N22	T				muerto	muerto																																Tmuerto	muerto
95	T	0.424115	0	0	G1	T				muerto	muerto																																Tmuerto	muerto
96	T	0.918916	0	0	G2	T				muerto	muerto																																Tmuerto	muerto
97	T	3.92699	0	0	G3	T				muerto	muerto																																Tmuerto	muerto
98	T	1.13097	0	0	G5	T				muerto	muerto																																Tmuerto	muerto
99	T	0.439823	0	0	G7	T				muerto	muerto																																Tmuerto	muerto
100	T	0.706858	0	0	G17	T				muerto	muerto																																Tmuerto	muerto
101	T	0.0942478	0	0	G20	T				muerto	muerto																																Tmuerto	muerto
102	T	0.0942478	0	0	G24	T				muerto	muerto																																Tmuerto	muerto
103	T	0.981748	0	0	Q3	T	2.35619	2077.78	1	M13	T				muerto	muerto																											TT	Tmuerto	muerto
104	T	14.7027	0	1	O8	T				muerto	muerto																																Tmuerto	muerto
105	T	32.1699	0	1	O11	T	0.172788	0	0	M1	T				muerto	muerto																											TT	Tmuerto	muerto
106	T	76.0265	0	1	O12	T				muerto	muerto																																Tmuerto	muerto
107	T	23.0907	0	1	O22	T				muerto	muerto																																Tmuerto	muerto
108	T	3.14159	0	1	Q5	T				muerto	muerto																																Tmuerto	muerto
109	T	2.15984	0	1	Q6	T				muerto	muerto																																Tmuerto	muerto
110	T	1.1781	0	1	Q8	T				muerto	muerto																																Tmuerto	muerto
111	T	9.42478	0	1	Q11	T				muerto	muerto																																Tmuerto	muerto
112	T	1.1781	0	1	Q12	T				muerto	muerto																																Tmuerto	muerto
113	T	32.1699	0	1	Q13	T				muerto	muerto																																Tmuerto	muerto
114	T	10.2102	0	1	Q17	T				muerto	muerto																																Tmuerto	muerto
115	T	53.4385	0	1	P1	T				muerto	muerto																																Tmuerto	muerto
116	T	5.77268	0	1	P4	T				muerto	muerto																																Tmuerto	muerto
117	T	35.3429	0	1	P5	T				muerto	muerto																																Tmuerto	muerto
118	T	38.5866	0	1	P17	T				muerto	muerto																																Tmuerto	muerto
119	T	9.42478	0	1	P19	T				muerto	muerto																																Tmuerto	muerto
120	T	10.9956	0	1	P24	T				muerto	muerto																																Tmuerto	muerto
121	T	16.9646	0	1	E1	T				muerto	muerto																																Tmuerto	muerto
122	T	17.2788	0	1	E6	T				muerto	muerto																																Tmuerto	muerto
123	T	0.353429	0	1	E18	T				muerto	muerto																																Tmuerto	muerto
124	T	1.76715	0	1	N4	T				muerto	muerto																																Tmuerto	muerto
125	T	2.94524	0	1	N5	T				muerto	muerto																																Tmuerto	muerto
126	T	1.76715	0	1	N6	T				muerto	muerto																																Tmuerto	muerto
127	T	0.282743	0	1	N9	T				muerto	muerto																																Tmuerto	muerto
128	T	2.55254	0	1	N16	T	22.7765	88663	1	K21	T				muerto	muerto																											TT	Tmuerto	muerto
129	T	0.282743	0	1	G11	T				muerto	muerto																																Tmuerto	muerto
130	T	40.8407	0	1	G12	T				muerto	muerto																																Tmuerto	muerto
131	T	0.84823	0	1	G13	T				muerto	muerto																																Tmuerto	muerto
132	T	2.01062	0	1	G18	T				muerto	muerto																																Tmuerto	muerto
133	T	41.9874	0	1	O9	T				muerto	muerto																																Tmuerto	muerto
134	T	0	0	0		hT	43.9823	171211	1	AF1	T	18.8496	17788.2	1	S14	T				muerto	muerto																						hTT	TT	Tmuerto	muerto
135	H	0	0	0		hH	24.74	35933.3	1	AF2	H	3.33794	2107.11	1	AG23	H				muerto	muerto																						hHH	HH	Hmuerto	muerto
136	H	0	0	0		hH	19.635	43796.3	1	AF3	H	21.2058	10540	1	AG18	H	0	0	0	XXX	hH	144.317	28768.9	1	G8	H				muerto	muerto												hHH	HH	HhH	hHH	Hmuerto	muerto
137	H	0	0	0		hH	171.806	427778	1	AF4	H	47.7129	65390.6	1	AG21	H				muerto	muerto																						hHH	HH	Hmuerto	muerto
138	H	0	0	0		hH	81.6814	161007	1	AF5	H	59.6903	50901.2	1	S22	H	0.219911	0	0	F9	H	5.49779	129.63	1	P12	H																	hHH	HH	HH	HH	H
139	H	0	0	0		hH	452.193	1.10245e+06	1	AF6	H				muerto	muerto																											hHH	Hmuerto	muerto
140	H	0	0	0		hH	161.988	436944	1	AF7	H	0	0	0	XXX	hH	0.314159	0	0	F5	H	62.8319	12698.4	1	P1	H				muerto	muerto												hHH	HhH	hHH	HH	Hmuerto	muerto
141	H	0	0	0		hH	94.2478	127111	1	AF8	H				muerto	muerto																											hHH	Hmuerto	muerto
142	M	0	0	0		hM	25.1327		1	AF9	M				muerto	muerto																											hMM	Mmuerto	muerto
143	M						2.94524		1	AF10	M	0	0	0	XXX	hM	0.314159		1	E23	M	1.1781		1	N5	M				muerto	muerto												M	MhM	hMM	MM	Mmuerto	muerto
144	H	0	0	0		hH	61.8501	24750	1	AF11	H				muerto	muerto																											hHH	Hmuerto	muerto
145	M	0	0	0		hM	40.8407		1	AF12	M	56.5487		1	S15	M				muerto	muerto																						hMM	MM	Mmuerto	muerto
146	T						1.9635	7643.36	1	AF13	T	39.8197	37577.6	1	S16	T				muerto	muerto																						T	TT	Tmuerto	muerto
147	H	0	0	0		hH	14.9226	26318.5	1	AF14	H	4.24115	0	0	S11	H				muerto	muerto																						hHH	HH	Hmuerto	muerto
148	H						2.94524	4277.78	1	AF16	H	16.4934	4018.5	1	F16	H	0.219911	0	0	O14	H				muerto	muerto																	H	HH	HH	Hmuerto	muerto
149	H	0	0	0		hH	43.9823	86696.3	1	AF18	H				muerto	muerto																											hHH	Hmuerto	muerto
150	T	0	0	0		hT	17.6715	68790.3	1	F1	T				muerto	muerto																											hTT	Tmuerto	muerto
151	T	0	0	0		hT	10.2102	39745.5	1	F2	T	6.78584	6403.75	1	F23	T	22.808	0	0	G5	T				muerto	muerto																	hTT	TT	TT	Tmuerto	muerto
152	T	0	0	0		hT	65.9734	256817	1	F3	T				muerto	muerto																											hTT	Tmuerto	muerto
153	H	0	0	0		hH	8.63938	6274.07	1	F4	H				muerto	muerto																											hHH	Hmuerto	muerto
154	T						0.0314159	122.294	1	F5	T				muerto	muerto																											T	Tmuerto	muerto
155	H	0	0	0		hH	68.7223	42777.8	1	F6	H	0.918916	134.3	1	AG2	H				muerto	muerto																						hHH	HH	Hmuerto	muerto
156	T	0	0	0		hT	65.9734	256817	1	F7	T				muerto	muerto																											hTT	Tmuerto	muerto
157	T	0	0	0		hT	93.266	363060	1	F8	T				muerto	muerto																											hTT	Tmuerto	muerto
158	H	0	0	0		hH	8.63938	8066.67	1	F9	H	0.219911	16.6284	1	AG3	H				muerto	muerto																						hHH	HH	Hmuerto	muerto
159	H	0	0	0		hH	28.2743	19066.7	1	F10	H				muerto	muerto																											hHH	Hmuerto	muerto
160	H						0.212058	0	0	F13	H				muerto	muerto																											H	Hmuerto	muerto
161	T						7.06858	27516.1	1	F14	T				muerto	muerto																											T	Tmuerto	muerto
162	T	0	0	0		hT	103.084	401277	1	F15	T				muerto	muerto																											hTT	Tmuerto	muerto
163	M						4.71239		1	F18	M				muerto	muerto																											M	Mmuerto	muerto
164	T	0	0	0		hT	47.1239	183441	1	F20	T	15.708	0	0	F18	T				muerto	muerto																						hTT	TT	Tmuerto	muerto
165	H	0	0	0		hH	289.027	449778	1	K1	H	10.8149	9076.11	1	AF21	H				muerto	muerto																						hHH	HH	Hmuerto	muerto
166	T	0	0	0		hT	10.9956	42802.8	1	K2	T				muerto	muerto																											hTT	Tmuerto	muerto
167	T	0	0	0		hT	23.8565	92866.9	1	K3	T				muerto	muerto																											hTT	Tmuerto	muerto
168	T	0	0	0		hT	19.9098	77503.7	1	K4	T				muerto	muerto																											hTT	Tmuerto	muerto
169	H						1.5708	0	0	K5	H	62.8319	25514.4	1	AF22	H				muerto	muerto																						H	HH	Hmuerto	muerto
170	T	0	0	0		hT	10.2102	39745.5	1	K6	T				muerto	muerto																											hTT	Tmuerto	muerto
171	H						5.89049	0	0	K7	H	0.125664	32.4183	1	HP 2	H				muerto	muerto																						H	HH	Hmuerto	muerto
172	T	0	0	0		hT	148.44	577838	1	K8	T	43.9823	41505.8	1	HP 19	T				muerto	muerto																						hTT	TT	Tmuerto	muerto
173	H	0	0	0		hH	24.74	23100	1	K9	H				muerto	muerto																											hHH	Hmuerto	muerto
174	T	0	0	0		hT	31.8086	123823	1	K10	T				muerto	muerto																											hTT	Tmuerto	muerto
175	T						0.0392699	0	0	K11	T				muerto	muerto																											T	Tmuerto	muerto
176	H	0	0	0		hH	8.63938	5601.85	1	K13	H				muerto	muerto																											hHH	Hmuerto	muerto
177	M	0	0	0		hM	28.2743		1	K14	M				muerto	muerto																											hMM	Mmuerto	muerto
178	T						0.981748	0	0	K15	T				muerto	muerto																											T	Tmuerto	muerto
179	T						2.74889	10700.7	1	K17	T				muerto	muerto																											T	Tmuerto	muerto
180	T						0.589049	0	0	K18	T				muerto	muerto																											T	Tmuerto	muerto
181	H						4.12334	6202.78	1	K19	H	10.2102	2985.19	1	HP 7	H				muerto	muerto																						H	HH	Hmuerto	muerto
182	H	0	0	0		hH	250.149	233567	1	K20	H	1.9635	0	0	HP 9	H				muerto	muerto																						hHH	HH	Hmuerto	muerto
183	M						1.5708		1	K22	M				muerto	muerto																											M	Mmuerto	muerto
184	T						1.9635	7643.36	1	K23	T				muerto	muerto																											T	Tmuerto	muerto
185	H	0	0	0		hH	59.6903	157911	1	K24	H	10.9956	0	0	I 10	H	10.2102	0	0	R1	H				muerto	muerto																	hHH	HH	HH	Hmuerto	muerto
186	T	0	0	0		hT	22.7765	88663	1	M2	T				muerto	muerto																											hTT	Tmuerto	muerto
187	H	0	0	0		hH	62.8319	78222.2	1	M3	H	0	0	0	XXX	hH	12.315	248.889	1	R2	H	30.5363	5456.84	1	T4	H				muerto	muerto												hHH	HhH	hHH	HH	Hmuerto	muerto
188	H	0	0	0		hH	37.1101	57750	1	M4	H	0	0	0	XXX	hH	0.0942478	0	0	C10	H				muerto	muerto																	hHH	HhH	hHH	Hmuerto	muerto
189	M	0	0	0		hM	9.42478		1	M5	M				muerto	muerto																											hMM	Mmuerto	muerto
190	H						0.918916	286	1	M6	H				muerto	muerto																											H	Hmuerto	muerto
191	H	0	0	0		hH	35.3429	23833.3	1	M7	H				muerto	muerto																											hHH	Hmuerto	muerto
192	T						0.0471239	183.441	1	M8	T				muerto	muerto																											T	Tmuerto	muerto
193	H	0	0	0		hH	169.646	264000	1	M9	H				muerto	muerto																											hHH	Hmuerto	muerto
194	T	0	0	0		hT	21.2058	82548.3	1	M10	T				muerto	muerto																											hTT	Tmuerto	muerto
195	T						5.49779	21401.4	1	M11	T				muerto	muerto																											T	Tmuerto	muerto
196	M						0.0942478		0	M12	M				muerto	muerto																											M	Mmuerto	muerto
197	T						1.1781	4586.02	1	M15	T				muerto	muerto																											T	Tmuerto	muerto
198	T						0.0235619	91.7204	1	M16	T				muerto	muerto																											T	Tmuerto	muerto
199	T	0	0	0		hT	10.2102	39745.5	1	M19	T				muerto	muerto																											hTT	Tmuerto	muerto
200	T	0	0	0		hT	83.4486	324843	1	M20	T				muerto	muerto																											hTT	Tmuerto	muerto
201	H	0	0	0		hH	44.1786	82500	1	M22	H				muerto	muerto																											hHH	Hmuerto	muerto
202	H	0	0	0		hH	14.1372	22733.3	1	M23	H				muerto	muerto																											hHH	Hmuerto	muerto
203	H	0	0	0		hH	163.363	296593	1	M24	H				muerto	muerto																											hHH	Hmuerto	muerto
204	T	0	0	0		hT	78.5398	305735	1	O1	T	8.04248	7589.63	1	I 18	T				muerto	muerto																						hTT	TT	Tmuerto	muerto
205	H	0	0	0		hH	17.6715	13750	1	O2	H	13.3518	13012.3	1	I 15	H				muerto	muerto																						hHH	HH	Hmuerto	muerto
206	H	0	0	0		hH	10.9956	4562.96	1	O3	H	247.4	217000	0	I 14	H	3.51858	94291.3	1	F2	H				muerto	muerto																	hHH	HH	HH	Hmuerto	muerto
207	H						0.981748	1222.22	1	O4	H	10.2102	6433.59	1	I 12	H				muerto	muerto																						H	HH	Hmuerto	muerto
208	M						1.5708		1	O5	M	15.708		1	HP 22	M				muerto	muerto																						M	MM	Mmuerto	muerto
209	T						1.1781	4586.02	1	O6	T				muerto	muerto																											T	Tmuerto	muerto
210	H	0	0	0		hH	12.5664	36317.5	1	S1	H				muerto	muerto																											hHH	Hmuerto	muerto
211	T	0	0	0		hT	40.8407	158982	1	S2	T				muerto	muerto																											hTT	Tmuerto	muerto
212	M	0	0	0		hM	43.9823		1	S3	M				muerto	muerto																											hMM	Mmuerto	muerto
213	H						1.37445	5347.22	1	S4	H	0	0	0	XXX	hH	0.0510509	0	0	E14	H	0	0	0	XXX	hH	402.124	104296	1	Y19	H	0	0	0	XXX	hH	8.63938	7997.58	1	X18	H		H	HhH	hHH	HhH	hHH	HhH	hHH
214	T						2.15984	8407.7	1	S5	T	186.532	0	0	AF12	T	2.26195	229579	1	E10	T	376.991	88941	1	I5	T	6.87223	21887.8	1	Y16	T				muerto	muerto							T	TT	TT	TT	TT	Tmuerto	muerto
215	T						0.188496	0	0	S6	T	27.4889	25941.1	1	AF10	T	0	0	0	XXX	hT	1.3823	326.117	1	I8	T				muerto	muerto												T	TT	ThT	hTT	Tmuerto	muerto
216	T	0	0	0		hT	14.1372	55032.2	1	S8	T				muerto	muerto																											hTT	Tmuerto	muerto
217	H	0	0	0		hH	47.1239	0	0	S9	H	14.1372	0	0	HP 13	H				muerto	muerto																						hHH	HH	Hmuerto	muerto
218	H	0	0	0		hH	11.781	1833.33	1	S10	H	1.76715	258.333	1	HP 16	H				muerto	muerto																						hHH	HH	Hmuerto	muerto
219	T						0.219911	0	0	S11	T				muerto	muerto																											T	Tmuerto	muerto
220	H						7.85398	1629.63	1	S12	H				muerto	muerto																											H	Hmuerto	muerto
221	T						3.92699	0	0	S13	T				muerto	muerto																											T	Tmuerto	muerto
222	H						7.85398	2037.04	1	S14	H	12.0637	944.762	1	HP 12	H				muerto	muerto																						H	HH	Hmuerto	muerto
223	H	0	0	0		hH	47.1239	41555.6	1	S15	H	69.115	63615.9	1	M14	H				muerto	muerto																						hHH	HH	Hmuerto	muerto
224	H	0	0	0		hH	22.9729	10725	1	S16	H	47.1239	62510.3	1	AF20	H				muerto	muerto																						hHH	HH	Hmuerto	muerto
225	H						3.14159	0	0	S17	H	301.593	220444	1	AF15	H				muerto	muerto																						H	HH	Hmuerto	muerto
226	H						0.687223	2495.37	1	S18	H	70.6858	60277.8	1	AF16	H				muerto	muerto																						H	HH	Hmuerto	muerto
227	T	0	0	0		hT	10.2102	0	0	S19	T				muerto	muerto																											hTT	Tmuerto	muerto
228	T						2.94524	11465	1	S20	T				muerto	muerto																											T	Tmuerto	muerto
229	H						1.20166	3740	1	S21	H				muerto	muerto																											H	Hmuerto	muerto
230	T						0.219911	0	0	S23	T				muerto	muerto																											T	Tmuerto	muerto
231	H						5.72555	12728.6	1	S24	H				muerto	muerto																											H	Hmuerto	muerto
232	T											0.0628319	0	0	AC 2	T				muerto	muerto																							T	Tmuerto	muerto
233	M											0.353429		0	AC 3	M				muerto	muerto																							M	Mmuerto	muerto
234	H											0.424115	0	0	AC 7	H				muerto	muerto																							H	Hmuerto	muerto
235	T						0	0	0	XXX	hT	11.781	0	0	AC 8	T				muerto	muerto																						hT	hTT	Tmuerto	muerto
236	T											0.282743	0	0	AC 10	T				muerto	muerto																							T	Tmuerto	muerto
237	T											1.9635	0	0	AC 12	T				muerto	muerto																							T	Tmuerto	muerto
238	H											3.39292	0	0	AC 18	H				muerto	muerto																							H	Hmuerto	muerto
239	H											0.251327	0	0	AC 21	H				muerto	muerto																							H	Hmuerto	muerto
240	T											7.06858	0	0	AC 23	T				muerto	muerto																							T	Tmuerto	muerto
241	M						0	0	0	XXX	hM	15.708		0	AC 24	M				muerto	muerto																						hM	hMM	Mmuerto	muerto
242	T											6.15752	0	0	AF3	T				muerto	muerto																							T	Tmuerto	muerto
243	T											0.125664	0	0	AF5	T				muerto	muerto																							T	Tmuerto	muerto
244	H											0.439823	0	0	AF8	H				muerto	muerto																							H	Hmuerto	muerto
245	H											0.015708	0	0	AF9	H				muerto	muerto																							H	Hmuerto	muerto
246	M											6.15752		0	AF11	M				muerto	muerto																							M	Mmuerto	muerto
247	M											0.282743		0	AF13	M				muerto	muerto																							M	Mmuerto	muerto
248	M											0.212058		0	HP 6	M				muerto	muerto																							M	Mmuerto	muerto
249	T											0.212058	0	0	HP 8	T				muerto	muerto																							T	Tmuerto	muerto
250	T						0	0	0	XXX	hT	12.5664	0	0	HP 10	T				muerto	muerto																						hT	hTT	Tmuerto	muerto
251	M											4.71239		0	HP 17	M				muerto	muerto																							M	Mmuerto	muerto
252	H											2.82743	0	0	I 2	H				muerto	muerto																							H	Hmuerto	muerto
253	M						0	0	0	XXX	hM	21.4885		0	I 6	M				muerto	muerto																						hM	hMM	Mmuerto	muerto
254	H											0.424115	0	0	I 9	H	0	0	0	XXX	hH	274.756	21594.4	1	J20	H				muerto	muerto													H	HhH	hHH	Hmuerto	muerto
255	T											5.5292	0	0	I 11	T				muerto	muerto																							T	Tmuerto	muerto
256	T											3.67566	0	0	I 16	T				muerto	muerto																							T	Tmuerto	muerto
257	H											1.27235	0	0	I 17	H				muerto	muerto																							H	Hmuerto	muerto
258	T						0	0	0	XXX	hT	9.42478	0	0	I 20	T				muerto	muerto																						hT	hTT	Tmuerto	muerto
259	T											0.353429	0	0	I 21	T				muerto	muerto																							T	Tmuerto	muerto
260	T											2.51327	0	0	I 24	T	10.9956	0	0	R14	T	2.15984	509.558	1	M2	T				muerto	muerto													T	TT	TT	Tmuerto	muerto
261	T											0.753982	0	0	F5	T				muerto	muerto																							T	Tmuerto	muerto
262	M						0	0	0	XXX	hM	12.0637		0	F6	M				muerto	muerto																						hM	hMM	Mmuerto	muerto
263	H											4.52389	0	0	F11	H	27.7088	522.667	1	O4	H				muerto	muerto																		H	HH	Hmuerto	muerto
264	H											1.9635	0	0	F12	H	0	0	0	XXX	hH	13.2732	2650.98	1	BC3	H				muerto	muerto													H	HhH	hHH	Hmuerto	muerto
265	T											0.753982	0	0	F24	T				muerto	muerto																							T	Tmuerto	muerto
266	T						0	0	0	XXX	hT	9.42478	0	0	AG11	T	21.2058	0	0	R4	T	0	0	0	XXX	hT	54.7815	174477	1	Z22	T				muerto	muerto							hT	hTT	TT	ThT	hTT	Tmuerto	muerto
267	H						0	0	0	XXX	hH	49.4801	0	0	AG14	H				muerto	muerto																						hH	hHH	Hmuerto	muerto
268	T											0.565487	0	0	AG16	T				muerto	muerto																							T	Tmuerto	muerto
269	M						0	0	0	XXX	hM	18.0563		0	AG19	M	0	0	0	XXX	hM	15.8886		1	G9	M				muerto	muerto												hM	hMM	MhM	hMM	Mmuerto	muerto
270	T											1.1781	0	0	AG20	T				muerto	muerto																							T	Tmuerto	muerto
271	H											2.51327	0	0	S4	H				muerto	muerto																							H	Hmuerto	muerto
272	T											0.188496	0	0	S5	T	0	0	0	XXX	hT	37.6991	8894.1	1	G3	T				muerto	muerto													T	ThT	hTT	Tmuerto	muerto
273	M											0.84823		0	S10	M				muerto	muerto																							M	Mmuerto	muerto
274	M											7.6969		0	S17	M	1.25664		0	F4	M				muerto	muerto																		M	MM	Mmuerto	muerto
275	T						0	0	0	XXX	hT	65.9734	0	0	M3	T				muerto	muerto																						hT	hTT	Tmuerto	muerto
276	H											6.28319	0	0	M4	H				muerto	muerto																							H	Hmuerto	muerto
277	T						0	0	0	XXX	hT	62.8319	0	0	M11	T				muerto	muerto																						hT	hTT	Tmuerto	muerto
278	T						0	0	0	XXX	hT	106.814	0	0	M15	T				muerto	muerto																						hT	hTT	Tmuerto	muerto
279	H											0.219911	64.2963	1	AC 4	H	10.2102	245977	1	R18	H	72.2566	17047	1	M1	H				muerto	muerto													H	HH	HH	Hmuerto	muerto
280	H						0	0	0	XXX	hH	8.63938	1578.7	1	AC 5	H				muerto	muerto																						hH	hHH	Hmuerto	muerto
281	H						0	0	0	XXX	hH	20.4204	1492.59	1	AC 16	H				muerto	muerto																						hH	hHH	Hmuerto	muerto
282	H						0	0	0	XXX	hH	10.2102	1066.14	1	AF17	H				muerto	muerto																						hH	hHH	Hmuerto	muerto
283	H											2.69392	1102.68	1	AF18	H				muerto	muerto																							H	Hmuerto	muerto
284	H						0	0	0	XXX	hH	212.058	49600	1	AF23	H				muerto	muerto																						hH	hHH	Hmuerto	muerto
285	H											7.53982	4041.48	1	HP 1	H				muerto	muerto																							H	Hmuerto	muerto
286	H											6.53451	2238.89	1	HP 5	H				muerto	muerto																							H	Hmuerto	muerto
287	H											3.53429	2238.89	1	HP 15	H				muerto	muerto																							H	Hmuerto	muerto
288	H						0	0	0	XXX	hH	122.718	116609	1	HP 20	H				muerto	muerto																						hH	hHH	Hmuerto	muerto
289	H						0	0	0	XXX	hH	14.9226	5817.28	1	HP 24	H				muerto	muerto																						hH	hHH	Hmuerto	muerto
290	H						0	0	0	XXX	hH	53.4071	57254.3	1	I 3	H				muerto	muerto																						hH	hHH	Hmuerto	muerto
291	H						0	0	0	XXX	hH	15.708	1530.86	1	I 4	H	0	0	0	XXX	hH	0.785398	57.971	1	M6	H	0	0	0	XXX	hH	6.28319	0	0	E15	H				muerto	muerto		hH	hHH	HhH	hHH	HhH	hHH	Hmuerto
292	H						0	0	0	XXX	hH	282.743	0	0	I 7	H				muerto	muerto																						hH	hHH	Hmuerto	muerto
293	H						0	0	0	XXX	hH	47.1239	33296.3	1	F1	H				muerto	muerto																						hH	hHH	Hmuerto	muerto
294	H						0	0	0	XXX	hH	50.2655	41333.3	1	F2	H				muerto	muerto																						hH	hHH	Hmuerto	muerto
295	H						0	0	0	XXX	hH	40.0239	0	0	F3	H	5.77268	0	0	C19	H	7.03717	1769.88	1	M8	H	0	0	0	XXX	hH	2.13628	0	0	E16	H	37.6991	34400	1	Z11	H		hH	hHH	HH	HH	HhH	hHH	HH
296	H						0	0	0	XXX	hH	247.4	226042	1	F9	H	29.2482	689.63	1	C17	H				muerto	muerto																	hH	hHH	HH	Hmuerto	muerto
297	H						0	0	0	XXX	hH	13.069	1990.12	1	F10	H				muerto	muerto																						hH	hHH	Hmuerto	muerto
298	H						0	0	0	XXX	hH	50.2655	11022.2	1	F13	H	5.5292	52.1481	1	O11	H				muerto	muerto																	hH	hHH	HH	Hmuerto	muerto
299	H						0	0	0	XXX	hH	61.8501	45208.3	1	F14	H	72.2566	2271.6	1	O12	H	326.726	75636.4	1	BC4	H				muerto	muerto												hH	hHH	HH	HH	Hmuerto	muerto
300	H						0	0	0	XXX	hH	26.0124	11408	1	F17	H				muerto	muerto																						hH	hHH	Hmuerto	muerto
301	H						0	0	0	XXX	hH	97.3894	71185.2	1	F19	H				muerto	muerto																						hH	hHH	Hmuerto	muerto
302	H						0	0	0	XXX	hH	8.4823	1446.67	1	F21	H				muerto	muerto																						hH	hHH	Hmuerto	muerto
303	H						0	0	0	XXX	hH	72.2566	36970.4	1	F22	H				muerto	muerto																						hH	hHH	Hmuerto	muerto
304	H						0	0	0	XXX	hH	20.4204	18819.6	1	AG7	H				muerto	muerto																						hH	hHH	Hmuerto	muerto
305	H						0	0	0	XXX	hH	81.6814	80291.2	1	AG8	H				muerto	muerto																						hH	hHH	Hmuerto	muerto
306	H						0	0	0	XXX	hH	171.767	175770	1	AG15	H				muerto	muerto																						hH	hHH	Hmuerto	muerto
307	H											1.37445	401.852	1	S6	H	0	0	0	XXX	hH	23.0907	5226.67	1	C10	H				muerto	muerto													H	HhH	hHH	Hmuerto	muerto
308	H						0	0	0	XXX	hH	8.85144	646.981	1	S7	H				muerto	muerto																						hH	hHH	Hmuerto	muerto
309	H						0	0	0	XXX	hH	14.1372	1425.29	1	S8	H	0.565487	8.88889	1	F21	H	20.3575	1920	1	G17	H				muerto	muerto												hH	hHH	HH	HH	Hmuerto	muerto
310	H						0	0	0	XXX	hH	8.08175	2756.7	1	S9	H				muerto	muerto																						hH	hHH	Hmuerto	muerto
311	H											2.35619	57.4074	1	S12	H	1.3823	0	0	F17	H	502.655	142222	1	G15	H				muerto	muerto													H	HH	HH	Hmuerto	muerto
312	H											3.73064	454.475	1	S13	H				muerto	muerto																							H	Hmuerto	muerto
313	H						0	0	0	XXX	hH	81.6814	63684	1	S18	H	0.76969	0	0	F1	H	10.2102	288.889	1	N14	H				muerto	muerto												hH	hHH	HH	HH	Hmuerto	muerto
314	H											7.6969	3375.56	1	S20	H	5.89049	55.5556	1	F12	H	197.92	57513.5	1	P14	H				muerto	muerto													H	HH	HH	Hmuerto	muerto
315	H						0	0	0	XXX	hH	97.3894	71185.2	1	S21	H	53.2814	670.025	1	F10	H				muerto	muerto																	hH	hHH	HH	Hmuerto	muerto
316	H						0	0	0	XXX	hH	60.083	23954.5	1	M2	H				muerto	muerto																						hH	hHH	Hmuerto	muerto
317	H						0	0	0	XXX	hH	14.1372	12813.3	1	M5	H				muerto	muerto																						hH	hHH	Hmuerto	muerto
318	H						0	0	0	XXX	hH	107.992	139655	1	M12	H				muerto	muerto																						hH	hHH	Hmuerto	muerto
319	H											5.10509	7462.96	1	M13	H				muerto	muerto																							H	Hmuerto	muerto
320	H						0	0	0	XXX	hH	13.3518	6622.35	1	F7	H				muerto	muerto																						hH	hHH	Hmuerto	muerto
321	M						0	0	0	XXX	hM	152.171		1	AC 1	M				muerto	muerto																						hM	hMM	Mmuerto	muerto
322	M						0	0	0	XXX	hM	35.3429		1	AC 6	M				muerto	muerto																						hM	hMM	Mmuerto	muerto
323	M											0.15708		1	AC 9	M				muerto	muerto																							M	Mmuerto	muerto
324	M											0.706858		1	AC 19	M				muerto	muerto																							M	Mmuerto	muerto
325	M											0.777544		1	AC 20	M				muerto	muerto																							M	Mmuerto	muerto
326	H											0.188496	0	0	AC 22	H				muerto	muerto																							H	Hmuerto	muerto
327	M											0.777544		1	AF4	M				muerto	muerto																							M	Mmuerto	muerto
328	M						0	0	0	XXX	hM	18.0642		1	AF7	M				muerto	muerto																						hM	hMM	Mmuerto	muerto
329	M						0	0	0	XXX	hM	35.3429		1	AF19	M				muerto	muerto																						hM	hMM	Mmuerto	muerto
330	M						0	0	0	XXX	hM	144.317		1	HP 18	M	9.42478		1	R23	M				muerto	muerto																	hM	hMM	MM	Mmuerto	muerto
331	M						0	0	0	XXX	hM	69.115		1	I 23	M	3.33794		1	R15	M	0	0	0	XXX	hM	233.263		1	Z6	M	0	0	0	XXX	hM	70.6858		1	N10	M		hM	hMM	MM	MhM	hMM	MhM	hMM
332	M						0	0	0	XXX	hM	54.2867		1	F20	M				muerto	muerto																						hM	hMM	Mmuerto	muerto
333	M						0	0	0	XXX	hM	91.1062		1	AG12	M	4.52389		1	R3	M	18.8496		1	T5	M				muerto	muerto												hM	hMM	MM	MM	Mmuerto	muerto
334	M						0	0	0	XXX	hM	289.027		1	S19	M	0.565487		0	F14	M	19.4386		1	P16	M				muerto	muerto												hM	hMM	MM	MM	Mmuerto	muerto
335	M						0	0	0	XXX	hM	25.9181		1	M1	M				muerto	muerto																						hM	hMM	Mmuerto	muerto
336	M						0	0	0	XXX	hM	112.901		1	M6	M				muerto	muerto																						hM	hMM	Mmuerto	muerto
337	M						0	0	0	XXX	hM	22.9729		1	M9	M				muerto	muerto																						hM	hMM	Mmuerto	muerto
338	T						0	0	0	XXX	hT	26.5465	25051.7	1	AC 11	T				muerto	muerto																						hT	hTT	Tmuerto	muerto
339	T						0	0	0	XXX	hT	119.381	112659	1	AC 13	T				muerto	muerto																						hT	hTT	Tmuerto	muerto
340	T						0	0	0	XXX	hT	219.126	206788	1	AC 14	T				muerto	muerto																						hT	hTT	Tmuerto	muerto
341	T						0	0	0	XXX	hT	95.3316	89963.8	1	AC 15	T				muerto	muerto																						hT	hTT	Tmuerto	muerto
342	T						0	0	0	XXX	hT	91.1062	85976.3	1	AC 17	T				muerto	muerto																						hT	hTT	Tmuerto	muerto
343	T											0.777544	733.763	1	AF1	T				muerto	muerto																							T	Tmuerto	muerto
344	T											5.65487	5336.46	1	AF2	T				muerto	muerto																							T	Tmuerto	muerto
345	T						0	0	0	XXX	hT	16.4934	15564.7	1	AF6	T				muerto	muerto																						hT	hTT	Tmuerto	muerto
346	T											1.41372	1334.11	1	AF14	T				muerto	muerto																							T	Tmuerto	muerto
347	T						0	0	0	XXX	hT	14.9226	14082.3	1	AF24	T				muerto	muerto																						hT	hTT	Tmuerto	muerto
348	T											7.53982	7115.28	1	AF25	T				muerto	muerto																							T	Tmuerto	muerto
349	T											0.706858	667.057	1	HP 3	T				muerto	muerto																							T	Tmuerto	muerto
350	T						0	0	0	XXX	hT	18.0642	17047	1	HP 4	T				muerto	muerto																						hT	hTT	Tmuerto	muerto
351	T						0	0	0	XXX	hT	9.55044	9012.68	1	HP 11	T	0	0	0	XXX	hT	37.6991	8894.1	1	T24	T				muerto	muerto												hT	hTT	ThT	hTT	Tmuerto	muerto
352	T						0	0	0	XXX	hT	97.3894	91905.7	1	HP 14	T				muerto	muerto																						hT	hTT	Tmuerto	muerto
353	T						0	0	0	XXX	hT	94.2478	88941	1	HP 21	T				muerto	muerto																						hT	hTT	Tmuerto	muerto
354	T						0	0	0	XXX	hT	134.303	126741	1	HP 23	T				muerto	muerto																						hT	hTT	Tmuerto	muerto
355	T						0	0	0	XXX	hT	19.4386	18344.1	1	HP 25	T				muerto	muerto																						hT	hTT	Tmuerto	muerto
356	T						0	0	0	XXX	hT	11.9302	11258.4	1	I 1	T				muerto	muerto																						hT	hTT	Tmuerto	muerto
357	T						0	0	0	XXX	hT	15.708	14823.5	1	I 5	T	0	0	0	XXX	hT	4.45321	1050.62	1	M9	T	0	0	0	XXX	hT	26.5465	0	0	E14	T				muerto	muerto		hT	hTT	ThT	hTT	ThT	hTT	Tmuerto
358	T						0	0	0	XXX	hT	20.4204	19270.5	1	I 8	T				muerto	muerto																						hT	hTT	Tmuerto	muerto
359	T						0	0	0	XXX	hT	94.2478	88941	1	I 19	T	0	0	0	XXX	hT	9.42478	2223.52	1	BC1	T	0	0	0	XXX	hT	0.102102	325.19	1	A15	T	8.90642	123973	1	Z13	T		hT	hTT	ThT	hTT	ThT	hTT	TT
360	T						0	0	0	XXX	hT	53.0144	50029.3	1	F4	T				muerto	muerto																						hT	hTT	Tmuerto	muerto
361	T						0	0	0	XXX	hT	171.806	162132	1	F8	T	19.2265	40176.3	1	C16	T				muerto	muerto																	hT	hTT	TT	Tmuerto	muerto
362	T						0	0	0	XXX	hT	23.5619	22235.2	1	AG1	T				muerto	muerto																						hT	hTT	Tmuerto	muerto
363	T						0	0	0	XXX	hT	65.9734	62258.7	1	AG4	T				muerto	muerto																						hT	hTT	Tmuerto	muerto
364	T						0	0	0	XXX	hT	162.577	153423	1	AG5	T				muerto	muerto																						hT	hTT	Tmuerto	muerto
365	T						0	0	0	XXX	hT	37.1101	35020.5	1	AG6	T				muerto	muerto																						hT	hTT	Tmuerto	muerto
366	T						0	0	0	XXX	hT	106.814	100800	1	AG9	T				muerto	muerto																						hT	hTT	Tmuerto	muerto
367	T						0	0	0	XXX	hT	161.988	152867	1	AG10	T				muerto	muerto																						hT	hTT	Tmuerto	muerto
368	T						0	0	0	XXX	hT	15.9043	15008.8	1	AG13	T				muerto	muerto																						hT	hTT	Tmuerto	muerto
369	T						0	0	0	XXX	hT	21.9911	20752.9	1	AG17	T				muerto	muerto																						hT	hTT	Tmuerto	muerto
370	T											2.63894	2490.35	1	AG22	T				muerto	muerto																							T	Tmuerto	muerto
371	T						0	0	0	XXX	hT	27.4889	25941.1	1	S1	T				muerto	muerto																						hT	hTT	Tmuerto	muerto
372	T						0	0	0	XXX	hT	13.069	12333.1	1	S2	T				muerto	muerto																						hT	hTT	Tmuerto	muerto
373	T						0	0	0	XXX	hT	31.4159	29647	1	S3	T				muerto	muerto																						hT	hTT	Tmuerto	muerto
374	T						0	0	0	XXX	hT	72.2566	68188.1	1	S23	T				muerto	muerto																						hT	hTT	Tmuerto	muerto
375	T						0	0	0	XXX	hT	137.445	129706	1	M7	T				muerto	muerto																						hT	hTT	Tmuerto	muerto
376	T						0	0	0	XXX	hT	38.8772	36688.1	1	M8	T				muerto	muerto																						hT	hTT	Tmuerto	muerto
377	T						0	0	0	XXX	hT	59.6903	56329.3	1	M10	T				muerto	muerto																						hT	hTT	Tmuerto	muerto
378	T											0	0	0	XXX	hT	14.9226	213180	1	R5	T				muerto	muerto																		hT	hTT	Tmuerto	muerto
379	T											0	0	0	XXX	hT	11.781	257128	1	R6	T				muerto	muerto																		hT	hTT	Tmuerto	muerto
380	M											0	0	0	XXX	hM	95.0332		1	R7	M				muerto	muerto																		hM	hMM	Mmuerto	muerto
381	M																0.0471239		1	R8	M				muerto	muerto																			M	Mmuerto	muerto
382	M																0.0471239		0	R9	M				muerto	muerto																			M	Mmuerto	muerto
383	T											0	0	0	XXX	hT	11.781	94455.3	1	R10	T				muerto	muerto																		hT	hTT	Tmuerto	muerto
384	H																3.07876	96.7901	1	R11	H				muerto	muerto																			H	Hmuerto	muerto
385	H											0	0	0	XXX	hH	134.303	1490.2	1	R12	H				muerto	muerto																		hH	hHH	Hmuerto	muerto
386	H											0	0	0	XXX	hH	204.989	1933.33	1	R13	H	0	0	0	XXX	hH	53.0144	11750	1	Z8	H	2.55254	0	0	S21	H				muerto	muerto			hH	hHH	HhH	hHH	HH	Hmuerto
387	T																1.92423	442759	1	R16	T	0	0	0	XXX	hT	0.494801	1575.92	1	Z18	T				muerto	muerto									T	ThT	hTT	Tmuerto	muerto
388	T																4.09978	311571	1	R17	T	0	0	0	XXX	hT	1.50796	4802.81	1	R23	T				muerto	muerto									T	ThT	hTT	Tmuerto	muerto
389	T											0	0	0	XXX	hT	19.4386	1.98422e+06	1	R19	T				muerto	muerto																		hT	hTT	Tmuerto	muerto
390	T											0	0	0	XXX	hT	212.058	983.909	1	R20	T				muerto	muerto																		hT	hTT	Tmuerto	muerto
391	H											0	0	0	XXX	hH	9.42478	0	0	R21	H				muerto	muerto																		hH	hHH	Hmuerto	muerto
392	M											0	0	0	XXX	hM	21.5513		1	R22	M				muerto	muerto																		hM	hMM	Mmuerto	muerto
393	M											0	0	0	XXX	hM	169.646		1	R24	M				muerto	muerto																		hM	hMM	Mmuerto	muerto
394	H											0	0	0	XXX	hH	31.8086	1800	1	R25	H				muerto	muerto																		hH	hHH	Hmuerto	muerto
395	M											0	0	0	XXX	hM	10.9956		1	C1	M				muerto	muerto																		hM	hMM	Mmuerto	muerto
396	T											0	0	0	XXX	hT	233.263	983.909	1	C2	T				muerto	muerto																		hT	hTT	Tmuerto	muerto
397	M											0	0	0	XXX	hM	9.42478		1	C3	M				muerto	muerto																		hM	hMM	Mmuerto	muerto
398	T																6.92721	245977	1	C4	T				muerto	muerto																			T	Tmuerto	muerto
399	T																4.51604	64282.1	1	C5	T	10.9956	2594.11	1	T2	T	0	0	0	XXX	hT	0.706858	2251.32	1	B20	T	13.5717	188911	1	N16	T				T	TT	ThT	hTT	TT
400	M											0	0	0	XXX	hM	11.781		1	C6	M				muerto	muerto																		hM	hMM	Mmuerto	muerto
401	T																7.31206	2.80414e+06	1	C7	T				muerto	muerto																			T	Tmuerto	muerto
402	H											0	0	0	XXX	hH	20.4204	192.593	1	C8	H				muerto	muerto																		hH	hHH	Hmuerto	muerto
403	M											0	0	0	XXX	hM	78.5398		1	C9	M				muerto	muerto																		hM	hMM	Mmuerto	muerto
404	T																2.01062	4.28001e+06	1	C11	T				muerto	muerto																			T	Tmuerto	muerto
405	T											0	0	0	XXX	hT	204.989	229579	1	C13	T				muerto	muerto																		hT	hTT	Tmuerto	muerto
406	T											0	0	0	XXX	hT	97.3894	69693.6	1	C14	T				muerto	muerto																		hT	hTT	Tmuerto	muerto
407	H											0	0	0	XXX	hH	20.0119	471.852	1	C15	H				muerto	muerto																		hH	hHH	Hmuerto	muerto
408	T																6.28319	85600.1	1	C18	T				muerto	muerto																			T	Tmuerto	muerto
409	H																5.77268	0	0	C19	H	7.03717	1769.88	1	M8	H				muerto	muerto														H	HH	Hmuerto	muerto
410	H																2.54469	0	0	C20	H				muerto	muerto																			H	Hmuerto	muerto
411	T																2.54469	0	0	O1	T	9.42478	2223.52	1	M5	T				muerto	muerto														T	TT	Tmuerto	muerto
412	T																0.0549779	0	0	O2	T				muerto	muerto																			T	Tmuerto	muerto
413	T																1.76715	213180	1	O3	T				muerto	muerto																			T	Tmuerto	muerto
414	T																3.11018	405863	1	O5	T				muerto	muerto																			T	Tmuerto	muerto
415	T																0.0471239	4.42759e+06	1	O6	T				muerto	muerto																			T	Tmuerto	muerto
416	H																1.75929	16.5926	1	O7	H				muerto	muerto																			H	Hmuerto	muerto
417	T																1.76715	0	0	O8	T				muerto	muerto																			T	Tmuerto	muerto
418	T																2.54469	196782	1	O9	T				muerto	muerto																			T	Tmuerto	muerto
419	H											0	0	0	XXX	hH	53.4071	671.605	1	O10	H				muerto	muerto																		hH	hHH	Hmuerto	muerto
420	T																2.94524	449975	1	O13	T				muerto	muerto																			T	Tmuerto	muerto
421	H											0	0	0	XXX	hH	10.9956	207.407	1	O15	H				muerto	muerto																		hH	hHH	Hmuerto	muerto
422	T											0	0	0	XXX	hT	10.2102	1967.82	1	O16	T				muerto	muerto																		hT	hTT	Tmuerto	muerto
423	M																3.92699		1	E1	M				muerto	muerto																			M	Mmuerto	muerto
424	H											0	0	0	XXX	hH	69.115	651.852	1	E2	H				muerto	muerto																		hH	hHH	Hmuerto	muerto
425	T											0	0	0	XXX	hT	51.0352	196782	1	E3	T				muerto	muerto																		hT	hTT	Tmuerto	muerto
426	T											0	0	0	XXX	hT	19.957	3.54207e+06	1	E4	T				muerto	muerto																		hT	hTT	Tmuerto	muerto
427	M																2.38761		1	E5	M				muerto	muerto																			M	Mmuerto	muerto
428	H																4.52389	42.6667	1	E6	H				muerto	muerto																			H	Hmuerto	muerto
429	T											0	0	0	XXX	hT	45.9458	664139	1	E7	T				muerto	muerto																		hT	hTT	Tmuerto	muerto
430	H																0.0785398	0	0	E8	H	190.852	26270.3	1	I15	H	226.195	83200	1	Y18	H	7.06858	0	0	J15	H	9.42478	5574.07	1	A2	H				H	HH	HH	HH	HH
431	M																0.125664		0	E9	M	29.5074		1	I14	M				muerto	muerto														M	MM	Mmuerto	muerto
432	M																0.989602		1	E11	M				muerto	muerto																			M	Mmuerto	muerto
433	T											0	0	0	XXX	hT	10.1788	0	0	E12	T				muerto	muerto																		hT	hTT	Tmuerto	muerto
434	T																6.07898	196782	1	E13	T				muerto	muerto																			T	Tmuerto	muerto
435	H																1.5708	0	0	E15	H				muerto	muerto																			H	Hmuerto	muerto
436	H											0	0	0	XXX	hH	10.3908	122.5	1	E16	H	0	0	0	XXX	hH	45.9458	12350	1	R14	H				muerto	muerto								hH	hHH	HhH	hHH	Hmuerto	muerto
437	T											0	0	0	XXX	hT	9.54259	144635	1	E17	T				muerto	muerto																		hT	hTT	Tmuerto	muerto
438	H																5.08938	0	0	E18	H				muerto	muerto																			H	Hmuerto	muerto
439	H																0.282743	0	0	E19	H				muerto	muerto																			H	Hmuerto	muerto
440	H																0.376991	0	0	E21	H				muerto	muerto																			H	Hmuerto	muerto
441	T																1.94779	0	0	E22	T				muerto	muerto																			T	Tmuerto	muerto
442	T																0.424115	0	0	E24	T				muerto	muerto																			T	Tmuerto	muerto
443	M																2.63894		1	E25	M				muerto	muerto																			M	Mmuerto	muerto
444	M											0	0	0	XXX	hM	9.54259		1	F3	M				muerto	muerto																		hM	hMM	Mmuerto	muerto
445	H																0.109956	0	0	F6	H	7.85398	740.741	1	P3	H				muerto	muerto														H	HH	Hmuerto	muerto
446	H																0.0628319	0	0	F7	H	28.2743	8000	1	P4	H				muerto	muerto														H	HH	Hmuerto	muerto
447	T																0.0628319	0	0	F8	T				muerto	muerto																			T	Tmuerto	muerto
448	T											0	0	0	XXX	hT	19.2423	245977	1	F11	T	9.42478	2223.52	1	P22	T				muerto	muerto													hT	hTT	TT	Tmuerto	muerto
449	H																4.80664	45.3333	1	F13	H				muerto	muerto																			H	Hmuerto	muerto
450	H																1.50796	0	0	F16	H	98.9602	23545.5	1	G2	H	961.327	330933	1	E13	H				muerto	muerto									H	HH	HH	Hmuerto	muerto
451	M											0	0	0	XXX	hM	22.808		1	F19	M				muerto	muerto																		hM	hMM	Mmuerto	muerto
452	M																1.75929		1	F20	M				muerto	muerto																			M	Mmuerto	muerto
453	T																6.15752	152670	1	F22	T				muerto	muerto																			T	Tmuerto	muerto
454	H																1.00531	0	0	F24	H				muerto	muerto																			H	Hmuerto	muerto
455	T																1.00531	426361	1	X1	T				muerto	muerto																			T	Tmuerto	muerto
456	T																7.03717	1.63985e+06	1	X2	T				muerto	muerto																			T	Tmuerto	muerto
457	M																0	0	0	XXX	hM	8.63938		1	I1	M				muerto	muerto														hM	hMM	Mmuerto	muerto
458	M																0	0	0	XXX	hM	53.9961		1	I2	M				muerto	muerto														hM	hMM	Mmuerto	muerto
459	H																					2.15984	473.611	1	I3	H				muerto	muerto															H	Hmuerto	muerto
460	M																0	0	0	XXX	hM	34.5575		1	I4	M				muerto	muerto														hM	hMM	Mmuerto	muerto
461	T																0	0	0	XXX	hT	14.9226	3520.58	1	I6	T				muerto	muerto														hT	hTT	Tmuerto	muerto
462	T																0	0	0	XXX	hT	106.814	25199.9	1	I7	T				muerto	muerto														hT	hTT	Tmuerto	muerto
463	M																					1.9635		1	I9	M				muerto	muerto															M	Mmuerto	muerto
464	H																					3.84845	1088.89	1	I10	H				muerto	muerto															H	Hmuerto	muerto
465	M																					5.49779		1	I11	M				muerto	muerto															M	Mmuerto	muerto
466	T																0	0	0	XXX	hT	22.9729	5419.84	1	I12	T				muerto	muerto														hT	hTT	Tmuerto	muerto
467	T																0	0	0	XXX	hT	53.0144	12507.3	1	I13	T				muerto	muerto														hT	hTT	Tmuerto	muerto
468	T																0	0	0	XXX	hT	40.8407	9635.27	1	I16	T				muerto	muerto														hT	hTT	Tmuerto	muerto
469	H																0	0	0	XXX	hH	15.708	4904.21	1	I17	H	0	0	0	XXX	hH	0.219911	0	0	R15	H				muerto	muerto				hH	hHH	HhH	hHH	Hmuerto
470	T																0	0	0	XXX	hT	120.166	28349.9	1	I18	T				muerto	muerto														hT	hTT	Tmuerto	muerto
471	H																0	0	0	XXX	hH	58.9049	8333.33	1	I19	H				muerto	muerto														hH	hHH	Hmuerto	muerto
472	T																0	0	0	XXX	hT	12.5664	2964.7	1	I20	T				muerto	muerto														hT	hTT	Tmuerto	muerto
473	M																0	0	0	XXX	hM	274.889		1	I21	M				muerto	muerto														hM	hMM	Mmuerto	muerto
474	M																0	0	0	XXX	hM	37.6991		1	I22	M				muerto	muerto														hM	hMM	Mmuerto	muerto
475	H																0	0	0	XXX	hH	18.8496	3126.44	1	I23	H				muerto	muerto														hH	hHH	Hmuerto	muerto
476	H																0	0	0	XXX	hH	17.2788	4237.04	1	I24	H				muerto	muerto														hH	hHH	Hmuerto	muerto
477	M																					3.46361		1	N1	M				muerto	muerto															M	Mmuerto	muerto
478	T																0	0	0	XXX	hT	8.63938	2038.23	1	N2	T				muerto	muerto														hT	hTT	Tmuerto	muerto
479	M																					1.1781		1	N3	M				muerto	muerto															M	Mmuerto	muerto
480	H																0	0	0	XXX	hH	62.8319	16131.7	1	N4	H				muerto	muerto														hH	hHH	Hmuerto	muerto
481	M																0	0	0	XXX	hM	31.4159		1	N6	M				muerto	muerto														hM	hMM	Mmuerto	muerto
482	T																0	0	0	XXX	hT	62.8319	14823.5	1	N7	T				muerto	muerto														hT	hTT	Tmuerto	muerto
483	H																0	0	0	XXX	hH	219.126	45466.7	1	N8	H				muerto	muerto														hH	hHH	Hmuerto	muerto
484	M																0	0	0	XXX	hM	17.6715		1	N9	M				muerto	muerto														hM	hMM	Mmuerto	muerto
485	T																0	0	0	XXX	hT	26.5072	6253.66	1	N10	T				muerto	muerto														hT	hTT	Tmuerto	muerto
486	T																0	0	0	XXX	hT	75.3982	17788.2	1	N11	T				muerto	muerto														hT	hTT	Tmuerto	muerto
487	T																0	0	0	XXX	hT	34.5575	8152.92	1	N12	T				muerto	muerto														hT	hTT	Tmuerto	muerto
488	H																0	0	0	XXX	hH	12.5664	2262.63	1	N13	H				muerto	muerto														hH	hHH	Hmuerto	muerto
489	T																0	0	0	XXX	hT	375.224	88524.1	1	N15	T				muerto	muerto														hT	hTT	Tmuerto	muerto
490	T																					6.28319	1482.35	1	N16	T				muerto	muerto															T	Tmuerto	muerto
491	M																0	0	0	XXX	hM	18.1584		1	N17	M				muerto	muerto														hM	hMM	Mmuerto	muerto
492	M																0	0	0	XXX	hM	59.6903		1	N18	M				muerto	muerto														hM	hMM	Mmuerto	muerto
493	T																					6.28319	1482.35	1	N19	T				muerto	muerto															T	Tmuerto	muerto
494	T																					7.06858	1667.64	1	N20	T				muerto	muerto															T	Tmuerto	muerto
495	T																0	0	0	XXX	hT	91.4046	21564.5	1	N21	T				muerto	muerto														hT	hTT	Tmuerto	muerto
496	H																0	0	0	XXX	hH	117.81	15432.1	1	N22	H				muerto	muerto														hH	hHH	Hmuerto	muerto
497	M																0	0	0	XXX	hM	31.4159		1	N23	M				muerto	muerto														hM	hMM	Mmuerto	muerto
498	T																0	0	0	XXX	hT	14.1372	3335.29	1	N24	T				muerto	muerto														hT	hTT	Tmuerto	muerto
499	T																0	0	0	XXX	hT	37.6991	8894.1	1	P2	T				muerto	muerto														hT	hTT	Tmuerto	muerto
500	M																					0.981748		1	P5	M				muerto	muerto															M	Mmuerto	muerto
501	T																					0.785398	0	0	P7	T				muerto	muerto															T	Tmuerto	muerto
502	H																0	0	0	XXX	hH	18.8496	5925.93	1	P8	H				muerto	muerto														hH	hHH	Hmuerto	muerto
503	M																0	0	0	XXX	hM	31.7772		1	P9	M				muerto	muerto														hM	hMM	Mmuerto	muerto
504	M																0	0	0	XXX	hM	91.8916		1	P10	M				muerto	muerto														hM	hMM	Mmuerto	muerto
505	T																0	0	0	XXX	hT	9.04779	0	0	P11	T				muerto	muerto														hT	hTT	Tmuerto	muerto
506	H																0	0	0	XXX	hH	35.3429	11428.6	1	P13	H	0	0	0	XXX	hH	0.0471239	0	0	R13	H				muerto	muerto				hH	hHH	HhH	hHH	Hmuerto
507	H																0	0	0	XXX	hH	94.2478	37037	1	P15	H	0	0	0	XXX	hH	33.9292	0	0	P2	H				muerto	muerto				hH	hHH	HhH	hHH	Hmuerto
508	H																0	0	0	XXX	hH	12.5664	3047.62	1	P17	H				muerto	muerto														hH	hHH	Hmuerto	muerto
509	H																					7.85398	1269.84	1	P18	H				muerto	muerto															H	Hmuerto	muerto
510	M																					1.5708		1	P19	M				muerto	muerto															M	Mmuerto	muerto
511	T																0	0	0	XXX	hT	83.4486	19687.5	1	P21	T				muerto	muerto														hT	hTT	Tmuerto	muerto
512	H																					3.92699	0	0	P23	H				muerto	muerto															H	Hmuerto	muerto
513	H																					7.06858	363.636	1	P24	H	0	0	0	XXX	hH	5.49779	0	0	U24	H				muerto	muerto					H	HhH	hHH	Hmuerto
514	T																0	0	0	XXX	hT	63.8136	15055.1	1	P25	T				muerto	muerto														hT	hTT	Tmuerto	muerto
515	M																0	0	0	XXX	hM	28.2743		1	G1	M				muerto	muerto														hM	hMM	Mmuerto	muerto
516	T																0	0	0	XXX	hT	12.5664	2964.7	1	G4	T				muerto	muerto														hT	hTT	Tmuerto	muerto
517	H																0	0	0	XXX	hH	38.1704	9112.5	1	G6	H	18.8496	3555.56	1	E9	H				muerto	muerto									hH	hHH	HH	Hmuerto	muerto
518	H																0	0	0	XXX	hH	8.83573	1145.83	1	G7	H	35.3429	11166.7	1	E7	H	0.424115	0	0	U19	H	0.0785398	39.8148	1	U3	H				hH	hHH	HH	HH	HH
519	T																0	0	0	XXX	hT	127.235	30017.6	1	G10	T				muerto	muerto														hT	hTT	Tmuerto	muerto
520	T																0	0	0	XXX	hT	68.7223	16213.2	1	G11	T				muerto	muerto														hT	hTT	Tmuerto	muerto
521	T																0	0	0	XXX	hT	28.2743	6670.57	1	G12	T	0	0	0	XXX	hT	4.24115	0	0	P13	T				muerto	muerto				hT	hTT	ThT	hTT	Tmuerto
522	H																0	0	0	XXX	hH	78.5398	18638	1	G13	H				muerto	muerto														hH	hHH	Hmuerto	muerto
523	T																0	0	0	XXX	hT	12.37	2918.38	1	G14	T				muerto	muerto														hT	hTT	Tmuerto	muerto
524	H																0	0	0	XXX	hH	28.2743	3789.47	1	G16	H	0	0	0	XXX	hH	0.0549779	0	0	P12	H				muerto	muerto				hH	hHH	HhH	hHH	Hmuerto
525	H																0	0	0	XXX	hH	91.8916	16250	1	G18	H				muerto	muerto														hH	hHH	Hmuerto	muerto
526	H																					7.63407	2545.71	1	G19	H	0	0	0	XXX	hH	3.67566	0	0	A8	H				muerto	muerto					H	HhH	hHH	Hmuerto
527	T																					7.85398	1852.94	1	G20	T				muerto	muerto															T	Tmuerto	muerto
528	H																0	0	0	XXX	hH	9.29126	1541.07	1	G21	H				muerto	muerto														hH	hHH	Hmuerto	muerto
529	T																0	0	0	XXX	hT	17.6715	0	0	G22	T				muerto	muerto														hT	hTT	Tmuerto	muerto
530	H																0	0	0	XXX	hH	18.5825	3605.33	1	G23	H				muerto	muerto														hH	hHH	Hmuerto	muerto
531	H																					1.1781	90.9091	1	T1	H				muerto	muerto															H	Hmuerto	muerto
532	T																0	0	0	XXX	hT	24.74	5836.75	1	T3	T				muerto	muerto														hT	hTT	Tmuerto	muerto
533	M																0	0	0	XXX	hM	40.8407		1	T6	M	0	0	0	XXX	hM	35.3429		1	S4	M				muerto	muerto				hM	hMM	MhM	hMM	Mmuerto
534	H																					1.15454	140	1	T7	H				muerto	muerto															H	Hmuerto	muerto
535	H																0	0	0	XXX	hH	22.9729	3900	1	T8	H				muerto	muerto														hH	hHH	Hmuerto	muerto
536	H																					0.589049	0	0	T9	H				muerto	muerto															H	Hmuerto	muerto
537	H																					7.85398	2626.26	1	T10	H				muerto	muerto															H	Hmuerto	muerto
538	M																0	0	0	XXX	hM	10.006		1	T11	M				muerto	muerto														hM	hMM	Mmuerto	muerto
539	H																					2.69392	508.148	1	T12	H				muerto	muerto															H	Hmuerto	muerto
540	H																					0.212058	0	0	T13	H				muerto	muerto															H	Hmuerto	muerto
541	T																0	0	0	XXX	hT	12.5664	2964.7	1	T14	T				muerto	muerto														hT	hTT	Tmuerto	muerto
542	M																0	0	0	XXX	hM	34.2119		1	T15	M	239.484		1	Z21	M				muerto	muerto									hM	hMM	MM	Mmuerto	muerto
543	M																0	0	0	XXX	hM	43.9823		1	T16	M				muerto	muerto														hM	hMM	Mmuerto	muerto
544	T																					0.981748	0	0	T17	T				muerto	muerto															T	Tmuerto	muerto
545	M																					1.37445		1	T18	M	0	0	0	XXX	hM	2.35619		1	S12	M				muerto	muerto					M	MhM	hMM	Mmuerto
546	H																					6.28319	592.593	1	T19	H	201.062	53096.3	1	Z24	H	0.494801	0	0	S10	H				muerto	muerto					H	HH	HH	Hmuerto
547	H																					1.1781	104.167	1	T20	H				muerto	muerto															H	Hmuerto	muerto
548	T																					0.424115	0	0	T21	T				muerto	muerto															T	Tmuerto	muerto
549	T																					6.28319	1482.35	1	T22	T				muerto	muerto															T	Tmuerto	muerto
550	M																					2.15984		1	T23	M				muerto	muerto															M	Mmuerto	muerto
551	T																0	0	0	XXX	hT	23.8918	5636.63	1	T25	T				muerto	muerto														hT	hTT	Tmuerto	muerto
552	T																0	0	0	XXX	hT	37.6991	8894.1	1	C1	T				muerto	muerto														hT	hTT	Tmuerto	muerto
553	H																					7.06858	1074.07	1	C2	H				muerto	muerto															H	Hmuerto	muerto
554	H																0	0	0	XXX	hH	15.708	740.741	1	C3	H				muerto	muerto														hH	hHH	Hmuerto	muerto
555	T																0	0	0	XXX	hT	19.4386	4586.02	1	C4	T				muerto	muerto														hT	hTT	Tmuerto	muerto
556	H																					5.49779	842.593	1	C5	H				muerto	muerto															H	Hmuerto	muerto
557	H																					4.71239	166.667	1	C6	H				muerto	muerto															H	Hmuerto	muerto
558	M																					5.49779		1	C7	M				muerto	muerto															M	Mmuerto	muerto
559	H																0	0	0	XXX	hH	19.4386	4262.5	1	C8	H				muerto	muerto														hH	hHH	Hmuerto	muerto
560	H																0	0	0	XXX	hH	10.6186	2646.77	1	C9	H				muerto	muerto														hH	hHH	Hmuerto	muerto
561	T																					1.92423	453.97	1	C11	T				muerto	muerto															T	Tmuerto	muerto
562	T																					2.01062	0	0	C12	T				muerto	muerto															T	Tmuerto	muerto
563	H																					1.5708	273.504	1	C13	H				muerto	muerto															H	Hmuerto	muerto
564	M																0	0	0	XXX	hM	8.63938		1	C14	M				muerto	muerto														hM	hMM	Mmuerto	muerto
565	T																					5.02655	1185.88	1	C15	T				muerto	muerto															T	Tmuerto	muerto
566	H																					1.37445	155.556	1	C16	H				muerto	muerto															H	Hmuerto	muerto
567	H																0	0	0	XXX	hH	15.9043	1767.86	1	C17	H				muerto	muerto														hH	hHH	Hmuerto	muerto
568	T																					4.71239	1111.76	1	C18	T				muerto	muerto															T	Tmuerto	muerto
569	T																0	0	0	XXX	hT	21.2058	5002.93	1	C19	T	5.49779	17510.3	1	E5	T	0	0	0	XXX	hT	28.2743	393564	1	N23	T				hT	hTT	TT	ThT	hTT
570	H																0	0	0	XXX	hH	21.2058	3200	1	C20	H				muerto	muerto														hH	hHH	Hmuerto	muerto
571	M																0	0	0	XXX	hM	47.1239		1	M3	M	0	0	0	XXX	hM	0.0392699		0	E7	M				muerto	muerto				hM	hMM	MhM	hMM	Mmuerto
572	T																0	0	0	XXX	hT	28.2743	6670.57	1	M4	T	0	0	0	XXX	hT	0.636173	2026.19	1	E9	T	43.9823	612210	1	B1	T				hT	hTT	ThT	hTT	TT
573	T																					7.85398	1852.94	1	M7	T				muerto	muerto															T	Tmuerto	muerto
574	M																0	0	0	XXX	hM	53.4071		1	M10	M	0	0	0	XXX	hM	1.25664		0	E5	M	6.78584		1	T19	M				hM	hMM	MhM	hMM	MM
575	H																0	0	0	XXX	hH	58.1666	14311.1	1	M11	H				muerto	muerto														hH	hHH	Hmuerto	muerto
576	T																0	0	0	XXX	hT	30.1593	7115.28	1	M12	T				muerto	muerto														hT	hTT	Tmuerto	muerto
577	T																0	0	0	XXX	hT	162.577	38355.8	1	M13	T				muerto	muerto														hT	hTT	Tmuerto	muerto
578	T																0	0	0	XXX	hT	35.3429	8338.22	1	M14	T				muerto	muerto														hT	hTT	Tmuerto	muerto
579	H																0	0	0	XXX	hH	20.4204	7090.91	1	M15	H				muerto	muerto														hH	hHH	Hmuerto	muerto
580	T																					1.37445	324.264	1	M16	T				muerto	muerto															T	Tmuerto	muerto
581	M																0	0	0	XXX	hM	26.1381		1	M17	M	0	0	0	XXX	hM	0.0863938		0	E6	M				muerto	muerto				hM	hMM	MhM	hMM	Mmuerto
582	T																0	0	0	XXX	hT	31.4159	7411.75	1	M18	T	0	0	0	XXX	hT	16.4934	52530.8	1	A2	T				muerto	muerto				hT	hTT	ThT	hTT	Tmuerto
583	M																0	0	0	XXX	hM	9.42478		1	M19	M				muerto	muerto														hM	hMM	Mmuerto	muerto
584	M																					7.06858		1	M20	M				muerto	muerto															M	Mmuerto	muerto
585	M																0	0	0	XXX	hM	14.1372		1	M21	M				muerto	muerto														hM	hMM	Mmuerto	muerto
586	H																					3.14159	222.222	1	M22	H				muerto	muerto															H	Hmuerto	muerto
587	M																0	0	0	XXX	hM	13.5717		1	M23	M				muerto	muerto														hM	hMM	Mmuerto	muerto
588	T																					3.14159	741.175	1	M24	T				muerto	muerto															T	Tmuerto	muerto
589	M																0	0	0	XXX	hM	25.1327		1	J15	M				muerto	muerto														hM	hMM	Mmuerto	muerto
590	H																0	0	0	XXX	hH	91.1062	20106.7	1	J16	H				muerto	muerto														hH	hHH	Hmuerto	muerto
591	H																0	0	0	XXX	hH	11.9459	1744.52	1	J17	H				muerto	muerto														hH	hHH	Hmuerto	muerto
592	T																0	0	0	XXX	hT	30.7876	7263.51	1	J18	T				muerto	muerto														hT	hTT	Tmuerto	muerto
593	T																0	0	0	XXX	hT	17.6715	4169.11	1	J19	T				muerto	muerto														hT	hTT	Tmuerto	muerto
594	H																0	0	0	XXX	hH	392.699	42735	1	J21	H				muerto	muerto														hH	hHH	Hmuerto	muerto
595	T																					4.71239	1111.76	1	J23	T				muerto	muerto															T	Tmuerto	muerto
596	T																0	0	0	XXX	hT	152.807	36050.7	1	BC2	T				muerto	muerto														hT	hTT	Tmuerto	muerto
597	H																0	0	0	XXX	hH	53.4385	9360	1	BC5	H				muerto	muerto														hH	hHH	Hmuerto	muerto
598	T																					4.61814	1089.53	1	BC6	T	0	0	0	XXX	hT	0.00785398	0	0	P9	T				muerto	muerto					T	ThT	hTT	Tmuerto
599	M																					0	0	0	XXX	hM	10.0531		1	B1	M				muerto	muerto										hM	hMM	Mmuerto	muerto
600	T																					0	0	0	XXX	hT	42.4115	135079	1	B2	T				muerto	muerto										hT	hTT	Tmuerto	muerto
601	T																					0	0	0	XXX	hT	197.92	630369	1	B3	T				muerto	muerto										hT	hTT	Tmuerto	muerto
602	M																					0	0	0	XXX	hM	58.1666		1	B4	M				muerto	muerto										hM	hMM	Mmuerto	muerto
603	H																					0	0	0	XXX	hH	21.9911	4666.67	1	B5	H				muerto	muerto										hH	hHH	Hmuerto	muerto
604	H																										4.71239	800	1	B6	H				muerto	muerto											H	Hmuerto	muerto
605	M																					0	0	0	XXX	hM	37.6991		1	B7	M				muerto	muerto										hM	hMM	Mmuerto	muerto
606	T																					0	0	0	XXX	hT	162.577	517803	1	B8	T				muerto	muerto										hT	hTT	Tmuerto	muerto
607	H																					0	0	0	XXX	hH	12.0637	0	0	B9	H				muerto	muerto										hH	hHH	Hmuerto	muerto
608	M																					0	0	0	XXX	hM	339.292		1	B10	M				muerto	muerto										hM	hMM	Mmuerto	muerto
609	T																					0	0	0	XXX	hT	15.9279	50729.7	1	B11	T				muerto	muerto										hT	hTT	Tmuerto	muerto
610	T																					0	0	0	XXX	hT	452.389	1.44084e+06	1	B12	T				muerto	muerto										hT	hTT	Tmuerto	muerto
611	T																					0	0	0	XXX	hT	21.2058	0	0	B13	T				muerto	muerto										hT	hTT	Tmuerto	muerto
612	H																					0	0	0	XXX	hH	64.3398	27913.5	1	B14	H				muerto	muerto										hH	hHH	Hmuerto	muerto
613	M																										1.3823		1	B15	M				muerto	muerto											M	Mmuerto	muerto
614	T																					0	0	0	XXX	hT	65.9734	210123	1	B16	T				muerto	muerto										hT	hTT	Tmuerto	muerto
615	T																										0.424115	0	0	B17	T				muerto	muerto											T	Tmuerto	muerto
616	H																										2.51327	474.074	1	B18	H				muerto	muerto											H	Hmuerto	muerto
617	M																										0.565487		1	B19	M				muerto	muerto											M	Mmuerto	muerto
618	T																										0.314159	0	0	B20	T				muerto	muerto											T	Tmuerto	muerto
619	T																										4.12334	13132.7	1	B21	T				muerto	muerto											T	Tmuerto	muerto
620	H																										0.282743	0	0	B22	H				muerto	muerto											H	Hmuerto	muerto
621	H																					0	0	0	XXX	hH	24.6301	6968.89	1	B23	H				muerto	muerto										hH	hHH	Hmuerto	muerto
622	T																					0	0	0	XXX	hT	240.528	766074	1	B24	T				muerto	muerto										hT	hTT	Tmuerto	muerto
623	H																					0	0	0	XXX	hH	10.0531	7059.56	1	D1	H				muerto	muerto										hH	hHH	Hmuerto	muerto
624	M																					0	0	0	XXX	hM	28.3529		1	D2	M				muerto	muerto										hM	hMM	Mmuerto	muerto
625	H																					0	0	0	XXX	hH	29.4053	4778.67	1	D3	H				muerto	muerto										hH	hHH	Hmuerto	muerto
626	M																					0	0	0	XXX	hM	24.6301		1	D4	M				muerto	muerto										hM	hMM	Mmuerto	muerto
627	T																					0	0	0	XXX	hT	56.5487	180105	1	D5	T				muerto	muerto										hT	hTT	Tmuerto	muerto
628	H																					0	0	0	XXX	hH	20.4204	9509.26	1	D6	H	6.28319	0	0	K33	H				muerto	muerto					hH	hHH	HH	Hmuerto
629	T																					0	0	0	XXX	hT	20.4204	65038.1	1	D7	T				muerto	muerto										hT	hTT	Tmuerto	muerto
630	H																					0	0	0	XXX	hH	81.6814	9563.22	1	D8	H				muerto	muerto										hH	hHH	Hmuerto	muerto
631	M																					0	0	0	XXX	hM	23.5619		1	D9	M				muerto	muerto										hM	hMM	Mmuerto	muerto
632	M																					0	0	0	XXX	hM	120.488		1	D10	M				muerto	muerto										hM	hMM	Mmuerto	muerto
633	H																										0.879646	76.0494	1	D12	H				muerto	muerto											H	Hmuerto	muerto
634	H																					0	0	0	XXX	hH	14.1372	3034.48	1	D13	H				muerto	muerto										hH	hHH	Hmuerto	muerto
635	T																					0	0	0	XXX	hT	12.5664	40023.4	1	D14	T				muerto	muerto										hT	hTT	Tmuerto	muerto
636	T																					0	0	0	XXX	hT	27.4889	87551.3	1	D15	T				muerto	muerto										hT	hTT	Tmuerto	muerto
637	H																					0	0	0	XXX	hH	49.1109	7816.25	1	D16	H				muerto	muerto										hH	hHH	Hmuerto	muerto
638	H																					0	0	0	XXX	hH	9.42478	3921.57	1	D17	H				muerto	muerto										hH	hHH	Hmuerto	muerto
639	M																					0	0	0	XXX	hM	122.718		1	D18	M	6.36173		0	K19	M	1.9635		1	K9	M					hM	hMM	MM	MM
640	H																					0	0	0	XXX	hH	30.0415	6552.08	1	D19	H				muerto	muerto										hH	hHH	Hmuerto	muerto
641	M																					0	0	0	XXX	hM	13.3518		1	D20	M				muerto	muerto										hM	hMM	Mmuerto	muerto
642	M																					0	0	0	XXX	hM	40.0239		1	D21	M				muerto	muerto										hM	hMM	Mmuerto	muerto
643	H																					0	0	0	XXX	hH	78.5398	38148.1	1	D22	H	0	0	0	XXX	hH	9.42478	9953.7	1	A12	H					hH	hHH	HhH	hHH
644	M																					0	0	0	XXX	hM	11.781		1	D23	M				muerto	muerto										hM	hMM	Mmuerto	muerto
645	T																										1.06814	3401.99	1	D24a	T				muerto	muerto											T	Tmuerto	muerto
646	M																										1.06814		1	D24b	M				muerto	muerto											M	Mmuerto	muerto
647	T																										5.95823	18976.7	1	T1a	T				muerto	muerto											T	Tmuerto	muerto
648	M																										5.95823		1	T1b	M				muerto	muerto											M	Mmuerto	muerto
649	T																					0	0	0	XXX	hT	84.823	0	0	T2	T				muerto	muerto										hT	hTT	Tmuerto	muerto
650	T																					0	0	0	XXX	hT	21.6299	270158	1	T3	T	11.781	37522	1	K24	T	1.37445	19131.6	1	K1	T					hT	hTT	TT	TT
651	H																					0	0	0	XXX	hH	10.3869	68890.3	1	T4A	H				muerto	muerto										hH	hHH	Hmuerto	muerto
652	T																					0	0	0	XXX	hT	10.3869	0	0	T4b	T				muerto	muerto										hT	hTT	Tmuerto	muerto
653	H																										1.3823	512.169	1	T5	H				muerto	muerto											H	Hmuerto	muerto
654	H																					0	0	0	XXX	hH	71.2513	10672.9	1	T6	H				muerto	muerto										hH	hHH	Hmuerto	muerto
655	T																					0	0	0	XXX	hT	116.239	370217	1	T7	T				muerto	muerto										hT	hTT	Tmuerto	muerto
656	T																					0	0	0	XXX	hT	23.5384	74968.9	1	T8	T				muerto	muerto										hT	hTT	Tmuerto	muerto
657	T																					0	0	0	XXX	hT	91.1062	290170	1	T9	T	30.1593	96056.2	1	K17	T				muerto	muerto					hT	hTT	TT	Tmuerto
658	H																					0	0	0	XXX	hH	72.2566	32711.1	1	T10	H	0.0235619	0	0	K6	H				muerto	muerto					hH	hHH	HH	Hmuerto
659	H																										1.37445	0	0	T11	H				muerto	muerto											H	Hmuerto	muerto
660	H																										0.777544	0	0	T12	H				muerto	muerto											H	Hmuerto	muerto
661	M																					0	0	0	XXX	hM	34.047		1	T13	M				muerto	muerto										hM	hMM	Mmuerto	muerto
662	M																					0	0	0	XXX	hM	68.7223		1	T14	M				muerto	muerto										hM	hMM	Mmuerto	muerto
663	T																					0	0	0	XXX	hT	29.2482	93154.5	1	T15	T	1.1781	0	0	K10	T				muerto	muerto					hT	hTT	TT	Tmuerto
664	T																					0	0	0	XXX	hT	87.9646	280164	1	T16	T				muerto	muerto										hT	hTT	Tmuerto	muerto
665	T																					0	0	0	XXX	hT	34.2119	108964	1	T17	T				muerto	muerto										hT	hTT	Tmuerto	muerto
666	M																					0	0	0	XXX	hM	18.8496		1	T18	M				muerto	muerto										hM	hMM	Mmuerto	muerto
667	H																					0	0	0	XXX	hH	32.7982	15312	1	T19	H	0	0	0	XXX	hH	0.981748	149.306	1	A15	H					hH	hHH	HhH	hHH
668	M																					0	0	0	XXX	hM	43.1027		1	T20	M				muerto	muerto										hM	hMM	Mmuerto	muerto
669	T																										3.92699	12507.3	1	T21	T				muerto	muerto											T	Tmuerto	muerto
670	H																										0.494801	0	0	T22	H				muerto	muerto											H	Hmuerto	muerto
671	H																					0	0	0	XXX	hH	22.9729	4671.88	1	T23	H				muerto	muerto										hH	hHH	Hmuerto	muerto
672	H																					0	0	0	XXX	hH	254.218	92308.7	1	T24	H				muerto	muerto										hH	hHH	Hmuerto	muerto
673	H																					0	0	0	XXX	hH	65.9734	18977.8	1	Y1	H	0.0549779	0	0	K5	H				muerto	muerto					hH	hHH	HH	Hmuerto
674	T																										5.08938	16209.5	1	Y2	T	0.989602	3151.85	1	K4	T				muerto	muerto						T	TT	Tmuerto
675	M																					0	0	0	XXX	hM	272.188		1	Y3	M				muerto	muerto										hM	hMM	Mmuerto	muerto
676	H																					0	0	0	XXX	hH	16.4934	0	0	Y4	H	0	0	0	XXX	hH	4.2333	2705.85	1	A8	H					hH	hHH	HhH	hHH
677	T																										1.90852	6078.56	1	Y5	T				muerto	muerto											T	Tmuerto	muerto
678	T																					0	0	0	XXX	hT	30.0415	95681	1	Y6	T				muerto	muerto										hT	hTT	Tmuerto	muerto
679	H																					0	0	0	XXX	hH	69.115	19206.3	1	Y7	H				muerto	muerto										hH	hHH	Hmuerto	muerto
680	M																					0	0	0	XXX	hM	86.5901		1	Y8	M				muerto	muerto										hM	hMM	Mmuerto	muerto
681	H																					0	0	0	XXX	hH	87.2499	30645.5	1	Y9	H				muerto	muerto										hH	hHH	Hmuerto	muerto
682	T																					0	0	0	XXX	hT	29.4053	93654.8	1	Y10	T	0.00785398	0	0	J22	T				muerto	muerto					hT	hTT	TT	Tmuerto
683	T																					0	0	0	XXX	hT	15.5823	49629.1	1	Y11	T	3.33794	10631.2	1	J18	T	10.2102	142120	1	A3	T					hT	hTT	TT	TT
684	T																					0	0	0	XXX	hT	23.5619	75043.9	1	Y12	T				muerto	muerto										hT	hTT	Tmuerto	muerto
685	H																										5.49779	1260.54	1	Y13	H				muerto	muerto											H	Hmuerto	muerto
686	T																					0	0	0	XXX	hT	45.9458	146336	1	Y14	T	1.9635	6253.66	1	J21	T	40.8407	568481	1	A4	T					hT	hTT	TT	TT
687	T																					0	0	0	XXX	hT	211.076	672269	1	Y15	T	1.9635	0	0	J9	T				muerto	muerto					hT	hTT	TT	Tmuerto
688	T																										2.33263	7429.35	1	Y17	T				muerto	muerto											T	Tmuerto	muerto
689	H																					0	0	0	XXX	hH	25.9181	10755.6	1	Y20	H				muerto	muerto										hH	hHH	Hmuerto	muerto
690	H																					0	0	0	XXX	hH	11.0584	3181.04	1	Y21	H	11.781	0	0	J11	H	3.92699	2724.17	1	X21	H					hH	hHH	HH	HH
691	T																					0	0	0	XXX	hT	29.0597	92554.2	1	Y22	T	8.63938	0	0	J12	T				muerto	muerto					hT	hTT	TT	Tmuerto
692	T																										6.87223	21887.8	1	Y23	T				muerto	muerto											T	Tmuerto	muerto
693	M																					0	0	0	XXX	hM	113.411		1	Y24	M				muerto	muerto										hM	hMM	Mmuerto	muerto
694	T																					0	0	0	XXX	hT	29.0597	92554.2	1	Y25	T				muerto	muerto										hT	hTT	Tmuerto	muerto
695	H																					0	0	0	XXX	hH	226.195	92800	1	R1	H	0	0	0	XXX	hH	10.2102	11387	1	X7	H					hH	hHH	HhH	hHH
696	M																					0	0	0	XXX	hM	54.4752		1	R2	M				muerto	muerto										hM	hMM	Mmuerto	muerto
697	H																					0	0	0	XXX	hH	91.1062	41244.4	1	R3	H				muerto	muerto										hH	hHH	Hmuerto	muerto
698	T																										0.353429	0	0	R4	T				muerto	muerto											T	Tmuerto	muerto
699	H																										0.494801	0	0	R5	H				muerto	muerto											H	Hmuerto	muerto
700	T																					0	0	0	XXX	hT	8.44303	26890.7	1	R6	T				muerto	muerto										hT	hTT	Tmuerto	muerto
701	H																										2.61538	1270.33	1	R7	H				muerto	muerto											H	Hmuerto	muerto
702	T																					0	0	0	XXX	hT	61.8501	196990	1	R8	T				muerto	muerto										hT	hTT	Tmuerto	muerto
703	T																										2.35619	7504.39	1	R9	T				muerto	muerto											T	Tmuerto	muerto
704	T																										0.424115	0	0	R10	T				muerto	muerto											T	Tmuerto	muerto
705	T																										0.565487	0	0	R11	T				muerto	muerto											T	Tmuerto	muerto
706	T																					0	0	0	XXX	hT	62.8319	200117	1	R12	T				muerto	muerto										hT	hTT	Tmuerto	muerto
707	H																					0	0	0	XXX	hH	83.6292	36282.1	1	R13	H	0.879646	0	0	J6	H	7.85398	7239.06	1	X14	H					hH	hHH	HH	HH
708	T																					0	0	0	XXX	hT	13.3518	42524.9	1	R15	T				muerto	muerto										hT	hTT	Tmuerto	muerto
709	M																					0	0	0	XXX	hM	11.5611		1	R16	M				muerto	muerto										hM	hMM	Mmuerto	muerto
710	T																										1.37445	4377.56	1	R17	T				muerto	muerto											T	Tmuerto	muerto
711	H																					0	0	0	XXX	hH	21.2058	3300	1	R18	H				muerto	muerto										hH	hHH	Hmuerto	muerto
712	H																					0	0	0	XXX	hH	117.81	43888.9	1	R19	H				muerto	muerto										hH	hHH	Hmuerto	muerto
713	T																					0	0	0	XXX	hT	12.0873	0	0	R20	T				muerto	muerto										hT	hTT	Tmuerto	muerto
714	H																					0	0	0	XXX	hH	247.4	95344.8	1	R21	H				muerto	muerto										hH	hHH	Hmuerto	muerto
715	M																										0.0736311		0	R22	M				muerto	muerto											M	Mmuerto	muerto
716	H																										0.0736311	16.369	1	R22b	H				muerto	muerto											H	Hmuerto	muerto
717	M																					0	0	0	XXX	hM	11.781		1	R24	M				muerto	muerto										hM	hMM	Mmuerto	muerto
718	T																										0.706858	0	0	Z1	T				muerto	muerto											T	Tmuerto	muerto
719	T																					0	0	0	XXX	hT	25.9181	82548.3	1	Z2	T				muerto	muerto										hT	hTT	Tmuerto	muerto
720	T																					0	0	0	XXX	hT	37.1101	118194	1	Z3	T				muerto	muerto										hT	hTT	Tmuerto	muerto
721	T																										0.636173	0	0	Z4	T	0.0235619	0	0	B12	T				muerto	muerto						T	TT	Tmuerto
722	T																					0	0	0	XXX	hT	11.781	0	0	Z5	T				muerto	muerto										hT	hTT	Tmuerto	muerto
723	T																										7.65763	24389.3	1	Z7	T				muerto	muerto											T	Tmuerto	muerto
724	H																					0	0	0	XXX	hH	17.2788	1466.67	1	Z9	H				muerto	muerto										hH	hHH	Hmuerto	muerto
725	M																					0	0	0	XXX	hM	31.4159		1	Z10	M				muerto	muerto										hM	hMM	Mmuerto	muerto
726	T																					0	0	0	XXX	hT	122.522	390228	1	Z12	T				muerto	muerto										hT	hTT	Tmuerto	muerto
727	T																					0	0	0	XXX	hT	94.2478	300176	1	Z13	T	0	0	0	XXX	hT	24.74	344368	1	G17	T					hT	hTT	ThT	hTT
728	T																					0	0	0	XXX	hT	29.8451	95055.7	1	Z14	T				muerto	muerto										hT	hTT	Tmuerto	muerto
729	T																					0	0	0	XXX	hT	29.2482	93154.5	1	Z15	T	7.31206	23288.6	1	S2	T				muerto	muerto					hT	hTT	TT	Tmuerto
730	M																					0	0	0	XXX	hM	31.6673		1	Z16	M	3.14159		0	S1	M				muerto	muerto					hM	hMM	MM	Mmuerto
731	T																					0	0	0	XXX	hT	22.7765	72542.5	1	Z17	T				muerto	muerto										hT	hTT	Tmuerto	muerto
732	H																					0	0	0	XXX	hH	174.5	50196.2	1	Z19	H	3.67566	0	0	P25	H				muerto	muerto					hH	hHH	HH	Hmuerto
733	T																					0	0	0	XXX	hT	318.086	1.01309e+06	1	Z20	T				muerto	muerto										hT	hTT	Tmuerto	muerto
734	H																					0	0	0	XXX	hH	18.0642	3918.52	1	Z23	H				muerto	muerto										hH	hHH	Hmuerto	muerto
735	H																					0	0	0	XXX	hH	14.1372	2000	1	E1	H	0.879646	0	0	S18	H				muerto	muerto					hH	hHH	HH	Hmuerto
736	T																					0	0	0	XXX	hT	204.989	652882	1	E2	T				muerto	muerto										hT	hTT	Tmuerto	muerto
737	T																					0	0	0	XXX	hT	108.024	344051	1	E3	T				muerto	muerto										hT	hTT	Tmuerto	muerto
738	T																					0	0	0	XXX	hT	94.2478	300176	1	E4	T	0	0	0	XXX	hT	10.8149	150538	1	D23	T					hT	hTT	ThT	hTT
739	T																					0	0	0	XXX	hT	32.9867	105062	1	E6	T				muerto	muerto										hT	hTT	Tmuerto	muerto
740	T																					0	0	0	XXX	hT	282.743	900527	1	E8	T	0.251327	800.469	1	U18	T				muerto	muerto					hT	hTT	TT	Tmuerto
741	H																					0	0	0	XXX	hH	19.635	4259.26	1	E10	H				muerto	muerto										hH	hHH	Hmuerto	muerto
742	H																					0	0	0	XXX	hH	502.655	139852	1	E11	H				muerto	muerto										hH	hHH	Hmuerto	muerto
743	H																					0	0	0	XXX	hH	53.0144	6250	1	E12	H	0.494801	0	0	U11	H	40.8407	57970.4	1	G4	H					hH	hHH	HH	HH
744	H																										7.85398	2074.07	1	E14	H				muerto	muerto											H	Hmuerto	muerto
745	H																															6.67588	0	0	U5	H				muerto	muerto							H	Hmuerto
746	H																															2.55254	0	0	B22	H				muerto	muerto							H	Hmuerto
747	H																										0	0	0	XXX	hH	14.1372	0	0	E4	H	10.2102	6076.09	1	Z5	H						hH	hHH	HH
748	H																															0.753982	0	0	A5	H				muerto	muerto							H	Hmuerto
749	H																										0	0	0	XXX	hH	14.7027	0	0	A11	H				muerto	muerto						hH	hHH	Hmuerto
750	H																															5.37212	0	0	A19	H				muerto	muerto							H	Hmuerto
751	H																										0	0	0	XXX	hH	62.8319	0	0	R8	H				muerto	muerto						hH	hHH	Hmuerto
752	H																															0.0628319	0	0	J5	H	4.52389	5396.08	1	X13	H							H	HH
753	H																															1.25664	0	0	J17	H				muerto	muerto							H	Hmuerto
754	H																															1.9635	0	0	K14	H				muerto	muerto							H	Hmuerto
755	H																															2.74889	0	0	P10	H				muerto	muerto							H	Hmuerto
756	H																															0.471239	0	0	S17	H				muerto	muerto							H	Hmuerto
757	M																															6.78584		1	U1	M				muerto	muerto							M	Mmuerto
758	M																										0	0	0	XXX	hM	28.2743		1	U10	M				muerto	muerto						hM	hMM	Mmuerto
759	M																										0	0	0	XXX	hM	18.0642		1	P1	M	6.28319		1	T14	M						hM	hMM	MM
760	M																										0	0	0	XXX	hM	14.9226		1	P3	M				muerto	muerto						hM	hMM	Mmuerto
761	M																															0.282743		1	S13	M				muerto	muerto							M	Mmuerto
762	M																															0.981748		1	B9	M				muerto	muerto							M	Mmuerto
763	M																										0	0	0	XXX	hM	16.4934		1	E1	M				muerto	muerto						hM	hMM	Mmuerto
764	M																															3.53429		1	E2	M				muerto	muerto							M	Mmuerto
765	M																															0.918916		1	A10	M				muerto	muerto							M	Mmuerto
766	M																										0	0	0	XXX	hM	18.0642		1	J7	M				muerto	muerto						hM	hMM	Mmuerto
767	M																															1.63363		1	K9	M				muerto	muerto							M	Mmuerto
768	M																															7.06858		1	K15	M				muerto	muerto							M	Mmuerto
769	M																															0.212058		1	K32	M				muerto	muerto							M	Mmuerto
770	T																															5.37212	0	0	P19	T				muerto	muerto							T	Tmuerto
771	M																															1.13097		1	A13	M				muerto	muerto							M	Mmuerto
772	T																															2.15984	0	0	R11	T				muerto	muerto							T	Tmuerto
773	H																										0	0	0	XXX	hH	18.5825	0	0	K1	H				muerto	muerto						hH	hHH	Hmuerto
774	T																															0.0785398	0	0	K3	T				muerto	muerto							T	Tmuerto
775	T																										0	0	0	XXX	hT	12.5664	0	0	K25	T				muerto	muerto						hT	hTT	Tmuerto
776	T																															0.212058	0	0	U2	T				muerto	muerto							T	Tmuerto
777	T																										0	0	0	XXX	hT	35.3429	0	0	U6	T				muerto	muerto						hT	hTT	Tmuerto
778	T																										0	0	0	XXX	hT	21.2058	67539.5	1	U21	T	31.8086	442759	1	G1	T						hT	hTT	TT
779	T																										0	0	0	XXX	hT	19.635	62536.6	1	U25	T				muerto	muerto						hT	hTT	Tmuerto
780	T																										0	0	0	XXX	hT	56.745	180731	1	P6	T				muerto	muerto						hT	hTT	Tmuerto
781	T																										0	0	0	XXX	hT	22.6195	72042.2	1	P22	T				muerto	muerto						hT	hTT	Tmuerto
782	T																															1.9635	6253.66	1	P23	T				muerto	muerto							T	Tmuerto
783	T																															0.376991	1200.7	1	S3	T				muerto	muerto							T	Tmuerto
784	T																															2.01062	6403.75	1	S7	T				muerto	muerto							T	Tmuerto
785	T																										0	0	0	XXX	hT	94.2478	300176	1	S8	T				muerto	muerto						hT	hTT	Tmuerto
786	T																															0.180642	575.337	1	S14	T				muerto	muerto							T	Tmuerto
787	T																															7.63407	24314.2	1	S15	T				muerto	muerto							T	Tmuerto
788	T																															7.06858	22513.2	1	S16	T				muerto	muerto							T	Tmuerto
789	T																										0	0	0	XXX	hT	10.9956	35020.5	1	S24	T				muerto	muerto						hT	hTT	Tmuerto
790	T																															2.35619	7504.39	1	B2	T				muerto	muerto							T	Tmuerto
791	T																										0	0	0	XXX	hT	14.632	46602.3	1	B3	T				muerto	muerto						hT	hTT	Tmuerto
792	T																															2.94524	9380.49	1	B17	T				muerto	muerto							T	Tmuerto
793	T																															3.39292	10806.3	1	B18	T				muerto	muerto							T	Tmuerto
794	T																										0	0	0	XXX	hT	18.8496	60035.2	1	E3	T				muerto	muerto						hT	hTT	Tmuerto
795	T																										0	0	0	XXX	hT	16.4934	52530.8	1	E17	T	21.4021	297906	1	B4	T						hT	hTT	TT
796	T																										0	0	0	XXX	hT	81.6814	260152	1	E23	T				muerto	muerto						hT	hTT	Tmuerto
797	T																										0	0	0	XXX	hT	87.9646	280164	1	E24	T				muerto	muerto						hT	hTT	Tmuerto
798	T																										0	0	0	XXX	hT	22.7765	72542.5	1	E25	T	9.42478	131188	1	N20	T						hT	hTT	TT
799	T																										0	0	0	XXX	hT	14.9226	47527.8	1	A1	T				muerto	muerto						hT	hTT	Tmuerto
800	T																										0	0	0	XXX	hT	91.1062	290170	1	A4	T				muerto	muerto						hT	hTT	Tmuerto
801	T																										0	0	0	XXX	hT	56.5487	180105	1	A20	T	17.6715	245977	1	X2	T						hT	hTT	TT
802	T																										0	0	0	XXX	hT	14.9226	47527.8	1	A21	T	2.55254	35530.1	1	Z16	T						hT	hTT	TT
803	T																										0	0	0	XXX	hT	23.8918	76094.6	1	R7	T				muerto	muerto						hT	hTT	Tmuerto
804	T																										0	0	0	XXX	hT	296.881	945554	1	R9	T				muerto	muerto						hT	hTT	Tmuerto
805	T																															2.89027	9205.39	1	R16	T				muerto	muerto							T	Tmuerto
806	T																										0	0	0	XXX	hT	37.1101	118194	1	J14	T	8.63938	120256	1	X23	T						hT	hTT	TT
807	T																															1.13097	3602.11	1	J20	T				muerto	muerto							T	Tmuerto
808	T																															1.88496	6003.52	1	K2	T				muerto	muerto							T	Tmuerto
809	T																										0	0	0	XXX	hT	9.42478	30017.6	1	K18	T				muerto	muerto						hT	hTT	Tmuerto
810	T																															1.9635	6253.66	1	K21	T				muerto	muerto							T	Tmuerto
811	T																															0.282743	900.527	1	K29	T				muerto	muerto							T	Tmuerto
812	T																															0.0706858	0	0	B5	T				muerto	muerto							T	Tmuerto
813	T																															0.0392699	0	0	E11	T				muerto	muerto							T	Tmuerto
814	M																															3.73064		0	R2	M				muerto	muerto							M	Mmuerto
815	M																															1.75929		0	J2	M				muerto	muerto							M	Mmuerto
816	H																										0	0	0	XXX	hH	8.04248	0	0	U3	H				muerto	muerto						hH	hHH	Hmuerto
817	T																															0.918916	0	0	U4	T				muerto	muerto							T	Tmuerto
818	H																															0.0471239	0	0	U7	H				muerto	muerto							H	Hmuerto
819	M																															2.15984		0	U9	M				muerto	muerto							M	Mmuerto
820	T																															0.251327	0	0	U12	T	33.5758	467357	1	D10	T							T	TT
821	M																															3.53429		0	U13	M				muerto	muerto							M	Mmuerto
822	M																															0.502655		0	U14	M				muerto	muerto							M	Mmuerto
823	T																															1.76715	0	0	U16	T				muerto	muerto							T	Tmuerto
824	M																															0.015708		0	U17	M				muerto	muerto							M	Mmuerto
825	T																															2.35619	0	0	U20	T				muerto	muerto							T	Tmuerto
826	H																															0.439823	0	0	U22	H	105.832	96006.1	1	U2	H							H	HH
827	M																															3.95841		0	P4	M				muerto	muerto							M	Mmuerto
828	M																										0	0	0	XXX	hM	17.2788		0	P5	M				muerto	muerto						hM	hMM	Mmuerto
829	T																										0	0	0	XXX	hT	19.635	0	0	P7	T	30.0415	418162	1	U25	T						hT	hTT	TT
830	H																															0.494801	0	0	P8	H	5.65487	6808.33	1	B12	H							H	HH
831	T																										0	0	0	XXX	hT	8.04248	0	0	P14	T				muerto	muerto						hT	hTT	Tmuerto
832	H																															0.777544	0	0	P16	H				muerto	muerto							H	Hmuerto
833	H																															2.94524	0	0	P17	H				muerto	muerto							H	Hmuerto
834	T																															0.0706858	0	0	P18	T				muerto	muerto							T	Tmuerto
835	H																										0	0	0	XXX	hH	9.42478	0	0	P21	H	26.5072	25531.2	1	G13	H						hH	hHH	HH
836	M																															2.15984		0	P24	M				muerto	muerto							M	Mmuerto
837	H																															0.353429	0	0	S5	H				muerto	muerto							H	Hmuerto
838	T																															3.39292	0	0	S6	T				muerto	muerto							T	Tmuerto
839	H																															2.54469	0	0	S9	H				muerto	muerto							H	Hmuerto
840	T																															0.0942478	0	0	S11	T				muerto	muerto							T	Tmuerto
841	M																															0.0785398		0	S19	M				muerto	muerto							M	Mmuerto
842	T																															0.0628319	0	0	S20	T				muerto	muerto							T	Tmuerto
843	T																															1.3823	0	0	S22	T				muerto	muerto							T	Tmuerto
844	M																															2.35619		0	S23	M				muerto	muerto							M	Mmuerto
845	T																															0.981748	0	0	B1	T				muerto	muerto							T	Tmuerto
846	T																															0.777544	0	0	B4	T	22.9729	319771	1	N8	T							T	TT
847	T																										0	0	0	XXX	hT	15.708	0	0	B6	T				muerto	muerto						hT	hTT	Tmuerto
848	T																															1.25664	0	0	B7	T	11.781	163985	1	G2	T							T	TT
849	T																										0	0	0	XXX	hT	18.8496	0	0	B8	T				muerto	muerto						hT	hTT	Tmuerto
850	H																										0	0	0	XXX	hH	8.54513	0	0	B10	H				muerto	muerto						hH	hHH	Hmuerto
851	T																										0	0	0	XXX	hT	24.3473	0	0	B11	T				muerto	muerto						hT	hTT	Tmuerto
852	H																															0.015708	0	0	B13	H				muerto	muerto							H	Hmuerto
853	T																															0.00785398	0	0	B14	T				muerto	muerto							T	Tmuerto
854	H																															0.0235619	0	0	B16	H				muerto	muerto							H	Hmuerto
855	H																															2.38761	0	0	B19	H				muerto	muerto							H	Hmuerto
856	T																															0.15708	0	0	B21	T	3.11018	43292	1	N17	T							T	TT
857	T																															0.015708	0	0	B23	T	1.76715	24597.7	1	N19	T							T	TT
858	H																															2.74889	0	0	B24	H				muerto	muerto							H	Hmuerto
859	T																															0.0942478	0	0	E8	T	9.42478	131188	1	T24	T							T	TT
860	H																															0.0235619	0	0	E10	H				muerto	muerto							H	Hmuerto
861	T																															0.0863938	0	0	E12	T	29.5074	410728	1	B3	T							T	TT
862	H																															0.408407	0	0	E18	H				muerto	muerto							H	Hmuerto
863	M																															0.0706858		0	E19	M				muerto	muerto							M	Mmuerto
864	M																															0.188496		0	E20	M				muerto	muerto							M	Mmuerto
865	H																															0.0235619	0	0	E21	H				muerto	muerto							H	Hmuerto
866	H																															0.353429	0	0	E22	H				muerto	muerto							H	Hmuerto
867	M																										0	0	0	XXX	hM	8.27024		0	A3	M				muerto	muerto						hM	hMM	Mmuerto
868	H																															0.706858	0	0	A6	H				muerto	muerto							H	Hmuerto
869	T																															2.94524	0	0	A7	T	11.781	163985	1	Z20	T							T	TT
870	T																															2.15984	0	0	A9	T	7.53982	104950	1	T5	T							T	TT
871	H																															2.82743	0	0	A12	H				muerto	muerto							H	Hmuerto
872	T																															0.0863938	0	0	A14	T				muerto	muerto							T	Tmuerto
873	M																										0	0	0	XXX	hM	18.0642		0	A16	M				muerto	muerto						hM	hMM	Mmuerto
874	T																															0.84823	0	0	A17	T				muerto	muerto							T	Tmuerto
875	T																															2.35619	0	0	A18	T				muerto	muerto							T	Tmuerto
876	T																															0.0235619	0	0	A22	T				muerto	muerto							T	Tmuerto
877	M																															0.0785398		0	A23	M				muerto	muerto							M	Mmuerto
878	H																															0.0942478	0	0	A24	H				muerto	muerto							H	Hmuerto
879	T																										0	0	0	XXX	hT	14.6006	0	0	R1	T				muerto	muerto						hT	hTT	Tmuerto
880	M																															0.0314159		0	R3	M				muerto	muerto							M	Mmuerto
881	T																															0.777544	0	0	R4	T				muerto	muerto							T	Tmuerto
882	H																															1.9635	0	0	R10	H				muerto	muerto							H	Hmuerto
883	H																															3.67566	0	0	R12	H	10.9956	11612.7	1	R8	H							H	HH
884	T																															0.636173	0	0	R14	T				muerto	muerto							T	Tmuerto
885	H																															0.0942478	0	0	R17	H				muerto	muerto							H	Hmuerto
886	T																															7.06858	0	0	R18	T				muerto	muerto							T	Tmuerto
887	H																															0.0942478	0	0	R19	H				muerto	muerto							H	Hmuerto
888	H																															0.0549779	0	0	R20	H				muerto	muerto							H	Hmuerto
889	H																															2.35619	0	0	R22	H				muerto	muerto							H	Hmuerto
890	H																															0.345575	0	0	R23	H				muerto	muerto							H	Hmuerto
891	H																															0.84823	0	0	R24	H				muerto	muerto							H	Hmuerto
892	H																															1.5708	0	0	R25	H				muerto	muerto							H	Hmuerto
893	H																															7.85398	0	0	J1	H	9.50332	9068.41	1	X12	H							H	HH
894	T																															0.424115	0	0	J3	T				muerto	muerto							T	Tmuerto
895	T																															1.37445	0	0	J4	T				muerto	muerto							T	Tmuerto
896	T																															3.95841	0	0	J8	T				muerto	muerto							T	Tmuerto
897	M																															0.84823		0	J10	M	6.28319		1	X17	M							M	MM
898	H																															0.15708	0	0	J13	H				muerto	muerto							H	Hmuerto
899	M																															2.74889		0	J16	M				muerto	muerto							M	Mmuerto
900	T																															4.71239	0	0	J23	T				muerto	muerto							T	Tmuerto
901	T																															1.1781	0	0	K7	T				muerto	muerto							T	Tmuerto
902	H																															0.0392699	0	0	K8	H				muerto	muerto							H	Hmuerto
903	H																															0.0314159	0	0	K11	H				muerto	muerto							H	Hmuerto
904	T																															0.0706858	0	0	K12	T				muerto	muerto							T	Tmuerto
905	H																															0.0942478	0	0	K13	H				muerto	muerto							H	Hmuerto
906	M																															1.1781		0	K16	M				muerto	muerto							M	Mmuerto
907	T																										0	0	0	XXX	hT	10.2102	0	0	K20	T				muerto	muerto						hT	hTT	Tmuerto
908	M																															0.0706858		0	K22	M				muerto	muerto							M	Mmuerto
909	H																															0.0628319	0	0	K23	H				muerto	muerto							H	Hmuerto
910	T																															2.26195	0	0	K26	T	1.1781	16398.5	1	K5	T							T	TT
911	H																															0.628319	0	0	K27	H	0.589049	464.506	1	K6	H							H	HH
912	T																															2.55254	0	0	K28	T				muerto	muerto							T	Tmuerto
913	T																															0.0942478	0	0	K30	T				muerto	muerto							T	Tmuerto
914	H																										0	0	0	XXX	hH	14.1372	0	0	P15a	H				muerto	muerto						hH	hHH	Hmuerto
915	H																										0	0	0	XXX	hH	14.1372	0	0	P15b	H				muerto	muerto						hH	hHH	Hmuerto
916	H																																				2.13628	1082.96	1	G6	H								H
917	H																															0	0	0	XXX	hH	69.0208	74177.2	1	G7	H							hH	hHH
918	H																																				0.706858	379.412	1	G11	H								H
919	H																															0	0	0	XXX	hH	43.9823	51759.3	1	G15	H							hH	hHH
920	H																																				2.35619	1729.89	1	G21	H								H
921	H																																				7.85398	8116.1	1	G22	H								H
922	H																															0	0	0	XXX	hH	11.781	8361.11	1	G23	H							hH	hHH
923	H																																				2.15984	1927.04	1	G24	H								H
924	H																																				5.00299	5833.27	1	N12	H								H
925	H																																				1.5708	1405.23	1	N18	H								H
926	H																																				0.0628319	45.5026	1	T1	H								H
927	H																															0	0	0	XXX	hH	9.42478	5773.15	1	T8	H							hH	hHH
928	H																																				6.9979	4824.6	1	T21	H								H
929	H																																				2.26195	2420.74	1	B5	H								H
930	H																																				0.981748	617.13	1	B6	H								H
931	H																															0	0	0	XXX	hH	13.3518	10750	1	B10	H							hH	hHH
932	H																															0	0	0	XXX	hH	11.4511	11610	1	B11	H							hH	hHH
933	H																															0	0	0	XXX	hH	43.9823	35674.1	1	B16	H							hH	hHH
934	H																																				2.15984	2033.4	1	B18	H								H
935	H																																				0.0785398	72.9938	1	Z8	H								H
936	H																																				2.35619	2572.65	1	Z10	H								H
937	H																															0	0	0	XXX	hH	10.2102	7209.33	1	Z14	H							hH	hHH
938	H																																				7.53982	6721.84	1	Z15	H								H
939	H																																				0.141372	11.9444	1	Z17	H								H
940	H																																				0.212058	195.455	1	Z18	H								H
941	H																																				0.565487	382.222	1	Z19	H								H
942	H																																				2.35619	1475.49	1	Z21	H								H
943	H																																				2.94524	2511.05	1	X5	H								H
944	H																																				2.15984	273.727	1	X6	H								H
945	H																																				5.49779	1393.52	1	X11	H								H
946	H																															0	0	0	XXX	hH	10.9956	20206	1	X22	H							hH	hHH
947	H																															0	0	0	XXX	hH	32.1699	26093	1	A5	H							hH	hHH
948	H																																				1.5708	1592.59	1	A19	H								H
949	H																																				1.06029	515.104	1	A21	H								H
950	H																																				2.82743	3096	1	A23	H								H
951	H																															0	0	0	XXX	hH	28.2743	44433.3	1	K3	H							hH	hHH
952	H																															0	0	0	XXX	hH	14.6006	17850.9	1	D4	H							hH	hHH
953	H																															0	0	0	XXX	hH	18.0956	13760	1	D5	H							hH	hHH
954	H																																				5.49779	9555.56	1	D7	H								H
955	H																																				1.63363	1948.58	1	D15	H								H
956	H																																				5.38783	3578.94	1	D16	H								H
957	H																															0	0	0	XXX	hH	15.9043	23611.6	1	D17	H							hH	hHH
958	H																																				0.777544	492.708	1	D19	H								H
959	H																																				7.85398	609.776	1	D20	H								H
960	H																																				6.9979	5173.44	1	D21	H								H
961	H																															0	0	0	XXX	hH	9.04779	6703.59	1	D22	H							hH	hHH
962	H																															0	0	0	XXX	hH	204.29	286522	1	U6	H							hH	hHH
963	H																															0	0	0	XXX	hH	339.292	382222	1	U9	H							hH	hHH
964	H																															0	0	0	XXX	hH	106.029	102125	1	U11	H							hH	hHH
965	H																															0	0	0	XXX	hH	23.8918	27812	1	U13	H							hH	hHH
966	H																															0	0	0	XXX	hH	12.3543	18306.9	1	U15	H							hH	hHH
967	H																															0	0	0	XXX	hH	40.8407	25672.6	1	U16	H							hH	hHH
968	H																															0	0	0	XXX	hH	43.9823	43735	1	U17	H							hH	hHH
969	H																															0	0	0	XXX	hH	18.0956	29187.9	1	U20	H							hH	hHH
970	H																																				1.5708	1554.67	1	U21	H								H
971	H																															0	0	0	XXX	hH	25.1327	20269.4	1	U22	H							hH	hHH
972	H																															0	0	0	XXX	hH	47.7836	56521.1	1	U23	H							hH	hHH
973	H																															0	0	0	XXX	hH	22.1168	32773.1	1	R1	H							hH	hHH
974	H																															0	0	0	XXX	hH	43.9823	47565.4	1	R4	H							hH	hHH
975	H																															0	0	0	XXX	hH	9.42478	8636.75	1	R9	H							hH	hHH
976	H																																				3.39292	2694.67	1	R10	H								H
977	H																																				5.02655	3367.2	1	R18	H								H
978	H																																				1.00531	1160.82	1	R20	H								H
979	H																																				5.08938	6450	1	R23	H								H
980	h																																				3.07876	4013.33	1	Z4a	H								H
981	h																																				1.37445	1045.14	1	A14a	H								H
982	h																																				1.5708	1137.57	1	A24a	H								H
983	M																																				1.9635		1	G14	M								M
984	M																																				4.71239		1	N2	M								M
985	M																															0	0	0	XXX	hM	14.1372		1	N6	M							hM	hMM
986	M																																				2.54469		1	N7	M								M
987	M																																				2.74889		1	N13	M								M
988	M																																				1.5708		1	T9	M								M
989	M																																				5.49779		1	T10	M								M
990	M																															0	0	0	XXX	hM	49.0874		1	T15	M							hM	hMM
991	M																																				1.9792		1	T16	M								M
992	M																																				6.28319		1	B14	M								M
993	M																															0	0	0	XXX	hM	8.63938		1	Z1	M							hM	hMM
994	M																															0	0	0	XXX	hM	15.8336		1	Z3	M							hM	hMM
995	M																																				2.26195		1	Z22	M								M
996	M																																				1.37445		1	Z23	M								M
997	M																															0	0	0	XXX	hM	11.781		1	X8	M							hM	hMM
998	M																																				1.37445		1	X19	M								M
999	M																															0	0	0	XXX	hM	8.63938		1	X20	M							hM	hMM
1000	M																															0	0	0	XXX	hM	18.5825		1	A6	M							hM	hMM
1001	M																																				4.02124		1	A7	M								M
1002	M																																				1.9635		1	A11	M								M
1003	M																																				1.37445		1	A20	M								M
1004	M																																				2.82743		1	A22	M								M
1005	M																																				3.84845		1	K2	M								M
1006	M																																				0.918916		1	K10	M								M
1007	M																															0	0	0	XXX	hM	9.42478		1	K11	M							hM	hMM
1008	M																																				2.69392		1	D8	M								M
1009	M																															0	0	0	XXX	hM	13.2732		1	D14	M							hM	hMM
1010	M																																				5.49779		1	D18	M								M
1011	M																																				2.01062		1	U1	M								M
1012	M																															0	0	0	XXX	hM	14.1372		1	U8	M							hM	hMM
1013	M																															0	0	0	XXX	hM	12.37		1	U12	M							hM	hMM
1014	M																															0	0	0	XXX	hM	8.63938		1	U14	M							hM	hMM
1015	M																																				6.28319		1	R2	M								M
1016	M																																				0.0628319		1	R5	M								M
1017	M																																				6.03186		1	R15	M								M
1018	M																																				7.06858		1	R17	M								M
1019	M																																				0.981748		1	R19	M								M
1020	M																															0	0	0	XXX	hM	9.42478		1	R22	M							hM	hMM
1021	t																																				3.07876	42854.7	1	z4b	T								T
1022	T																															0	0	0	XXX	hT	16.9646	236138	1	G3	T							hT	hTT
1023	T																															0	0	0	XXX	hT	127.235	1.77104e+06	1	G5	T							hT	hTT
1024	T																															0	0	0	XXX	hT	56.5487	787128	1	G8	T							hT	hTT
1025	T																															0	0	0	XXX	hT	15.708	218647	1	G9	T							hT	hTT
1026	T																															0	0	0	XXX	hT	11.781	163985	1	G10	T							hT	hTT
1027	T																															0	0	0	XXX	hT	68.7223	956579	1	G12	T							hT	hTT
1028	T																																				2.15984	30063.9	1	G16	T								T
1029	T																															0	0	0	XXX	hT	30.0415	418162	1	G18	T							hT	hTT
1030	T																															0	0	0	XXX	hT	59.6903	830857	1	G19	T							hT	hTT
1031	T																															0	0	0	XXX	hT	14.1372	196782	1	G20	T							hT	hTT
1032	T																																				3.14159	43729.3	1	N1	T								T
1033	T																															0	0	0	XXX	hT	8.63938	120256	1	N3	T							hT	hTT
1034	T																															0	0	0	XXX	hT	10.9956	153053	1	N4	T							hT	hTT
1035	T																															0	0	0	XXX	hT	10.9956	153053	1	N5	T							hT	hTT
1036	T																																				2.74889	38263.1	1	N9	T								T
1037	T																															0	0	0	XXX	hT	26.5072	368966	1	N11	T							hT	hTT
1038	T																																				1.37445	19131.6	1	N15	T								T
1039	T																															0	0	0	XXX	hT	106.029	1.47586e+06	1	N21	T							hT	hTT
1040	T																																				7.85398	109323	1	N22	T								T
1041	T																															0	0	0	XXX	hT	24.74	344368	1	N24	T							hT	hTT
1042	T																															0	0	0	XXX	hT	9.42478	131188	1	N25	T							hT	hTT
1043	T																															0	0	0	XXX	hT	11.781	163985	1	T3	T							hT	hTT
1044	T																																				3.67566	51163.3	1	T4	T								T
1045	T																																				5.00299	69638.9	1	T6	T								T
1046	T																																				0.636173	8855.19	1	T7	T								T
1047	T																																				6.28319	87458.6	1	T11	T								T
1048	T																																				0.0392699	546.616	1	T12	T								T
1049	T																															0	0	0	XXX	hT	26.5072	368966	1	T13	T							hT	hTT
1050	T																															0	0	0	XXX	hT	10.9956	153053	1	T17	T							hT	hTT
1051	T																															0	0	0	XXX	hT	10.2102	142120	1	T18	T							hT	hTT
1052	T																																				4.24115	59034.6	1	T20	T								T
1053	T																															0	0	0	XXX	hT	11.781	163985	1	T22	T							hT	hTT
1054	T																															0	0	0	XXX	hT	28.2743	393564	1	T23	T							hT	hTT
1055	T																															0	0	0	XXX	hT	10.9956	153053	1	T25	T							hT	hTT
1056	T																															0	0	0	XXX	hT	24.1274	335841	1	B2	T							hT	hTT
1057	T																																				2.15984	30063.9	1	B7	T								T
1058	T																															0	0	0	XXX	hT	75.3982	1.0495e+06	1	B8	T							hT	hTT
1059	T																																				4.24115	59034.6	1	B9	T								T
1060	T																															0	0	0	XXX	hT	230.907	3.2141e+06	1	B13	T							hT	hTT
1061	T																																				2.15984	30063.9	1	B15	T								T
1062	T																																				1.76715	24597.7	1	B19	T								T
1063	T																															0	0	0	XXX	hT	8.63938	120256	1	B20	T							hT	hTT
1064	T																															0	0	0	XXX	hT	9.42478	131188	1	B21	T							hT	hTT
1065	T																																				7.63407	106262	1	B22	T								T
1066	T																																				7.63407	106262	1	B23	T								T
1067	T																																				0.589049	8199.25	1	Z6	T								T
1068	T																																				0.392699	5466.16	1	Z7	T								T
1069	T																																				2.94524	40996.2	1	Z9	T								T
1070	T																																				7.85398	109323	1	Z12	T								T
1071	T																																				7.06858	98390.9	1	Z24	T								T
1072	T																																				0.282743	3935.64	1	X1	T								T
1073	T																																				3.92699	54661.6	1	X3	T								T
1074	T																																				1.37445	19131.6	1	X4	T								T
1075	T																															0	0	0	XXX	hT	14.7027	204653	1	X9	T							hT	hTT
1076	T																															0	0	0	XXX	hT	15.9043	221380	1	X10	T							hT	hTT
1077	T																																				5.49779	76526.3	1	X15	T								T
1078	T																																				1.76715	24597.7	1	X16	T								T
1079	T																																				6.28319	87458.6	1	A1	T								T
1080	T																																				1.13097	15742.6	1	A10	T								T
1081	T																															0	0	0	XXX	hT	20.3575	283366	1	A13	T							hT	hTT
1082	T																																				2.35619	32797	1	A16	T								T
1083	T																															0	0	0	XXX	hT	40.8407	568481	1	A17	T							hT	hTT
1084	T																															0	0	0	XXX	hT	10.2102	142120	1	A18	T							hT	hTT
1085	T																																				2.55254	35530.1	1	K4	T								T
1086	T																															0	0	0	XXX	hT	10.9956	153053	1	D1	T							hT	hTT
1087	T																															0	0	0	XXX	hT	9.42478	131188	1	D2	T							hT	hTT
1088	T																																				5.00299	69638.9	1	D3	T								T
1089	T																															0	0	0	XXX	hT	9.42478	131188	1	D6	T							hT	hTT
1090	T																															0	0	0	XXX	hT	80.1577	1.11575e+06	1	D9	T							hT	hTT
1091	T																															0	0	0	XXX	hT	27.7088	385693	1	D11	T							hT	hTT
1092	T																															0	0	0	XXX	hT	15.2053	211650	1	D12	T							hT	hTT
1093	T																															0	0	0	XXX	hT	14.9226	207714	1	D24	T							hT	hTT
1094	T																															0	0	0	XXX	hT	215.042	2.99327e+06	1	U4	T							hT	hTT
1095	T																															0	0	0	XXX	hT	192.423	2.67842e+06	1	U5	T							hT	hTT
1096	T																															0	0	0	XXX	hT	56.5487	787128	1	U10	T							hT	hTT
1097	T																															0	0	0	XXX	hT	22.1168	307854	1	U18	T							hT	hTT
1098	T																															0	0	0	XXX	hT	47.1239	655940	1	U19	T							hT	hTT
1099	T																																				1.13097	15742.6	1	U24	T								T
1100	T																																				2.15984	30063.9	1	R3	T								T
1101	T																																				4.12334	57394.7	1	R6	T								T
1102	T																															0	0	0	XXX	hT	10.9956	153053	1	R7	T							hT	hTT
1103	T																																				3.53429	49195.5	1	R11	T								T
1104	T																															0	0	0	XXX	hT	8.90642	123973	1	R12	T							hT	hTT
1105	T																																				5.38783	74995.8	1	R14	T								T
1106	T																																				2.55254	35530.1	1	R16	T								T
1107	T																															0	0	0	XXX	hT	13.5717	188911	1	R21	T							hT	hTT
1108	T																																				1.37445	19131.6	1	a14b	T								T
1109	T																																				1.5708	21864.7	1	a24b	T								T
1110	T																																				0.981748	0	0	N14	T								T
1111	T																																				0.0392699	0	0	T2	T								T
1112	T																																				2.26195	0	0	B17	T								T
1113	T																																				0.589049	0	0	Z2	T								T
1114	T																																				3.07876	0	0	A9	T								T
1115	T																																				0.353429	0	0	K7	T								T
1116	T																																				1.9792	0	0	K8	T								T
1117	T																																				0.0549779	0	0	D13	T								T
1118	T																																				0.0392699	0	0	U7	T								T
mean cystocarp			0					0					0					0					0					0					0					0
Nr fertiles	>0	T	30				T	39				T	48				T	32				T	60				T	59				T	45				T	115
		H	2				H	46				H	59				H	24				H	69				H	52				H	0				H	86
		M	6				M	9				M	18				M	19				M	40				M	30				M	16				M	43
new recruits	<8,5	T	44				T	23				T	24				T	23				T	20				T	23				T	70				T	56
		H	37				H	15				H	32				H	29				H	26				H	13				H	62				H	47
		M	14				M	5				M	11				M	13				M	11				M	5				M	34				M	29
cystocarp calculus:			0					0					0					0					0					0					0					0
effective fertilities
cystocarp fertility
tetrasporophyte fertility
tetrasporophyte fertility
male fertility
female fertility

## Sheet: corral 2
Población Corral 2																																											Persistance TRANSITIONS
			Octubre de 2009				Febrero de 2010						Junio de 2010					Octubre de 2010					Febrero de 2011					junio de 2011					octubre de 2011					febrero de 2012					1	2	3	4	5	6	7
N° individuo	sexo	Volumen (cm3)	fertility rate rate	fertility stage	dato	stage	Volumen	fertility rate rate	fertility stage	Dato	stage	Volumen	fertility rate rate	fertility stage	Dato	stage	Volumen	fertility rate rate	fertility stage	Dato	stage	Volumen	fertility rate rate	fertility stage	Dato	stage	volumen	fertility rate rate	fertility stage	Dato	stage	Volumen	fertility rate rate	fertility stage	Dato	stage	Volumen	fertility rate rate	fertility stage	Dato	stage		>
1	H	0.0314159	0	0	M1	H				muerto	muerto																																Hmuerto	muerto
2	H	0.0942478	0	0	M2	H	0.015708	0	0	AG13	H				muerto	muerto																											HH	Hmuerto	muerto
3	T	13.3596	0	0	M3	T				muerto	muerto																																Tmuerto	muerto
4	T	0.502655	0	0	M4	T				muerto	muerto																																Tmuerto	muerto
5	M	0.212058		0	M5	M				muerto	muerto																																Mmuerto	muerto
6	H	0.879646	0	0	M6	H				muerto	muerto																																Hmuerto	muerto
7	T	0.353429	0	0	M8	T				muerto	muerto																																Tmuerto	muerto
8	M	7.63407		0	M9	M				muerto	muerto																																Mmuerto	muerto
9	T	0.0628319	0	0	M11	T				muerto	muerto																																Tmuerto	muerto
10	H	0.706858	0	0	M13	H				muerto	muerto																																Hmuerto	muerto
11	M	0.494801		0	M14	M				muerto	muerto																																Mmuerto	muerto
12	H	4.52389	0	0	M15	H	22.6195	49280	1	AG14	H				muerto	muerto																											HH	Hmuerto	muerto
13	H	3.51858	0	0	M16	H	12.7235	17820	1	AG15	H	0	0	0	XXX	hH	5.72555	0	0	I11	H				muerto	muerto																	HH	HhH	hHH	Hmuerto	muerto
14	T	2.55254	0	0	M17	T	0	0	0	XXX	hT	0	0	0	XXX	hT	0.00785398	0	0	F6	T	0	0	0	XXX	hT	8.76504	27916.3	1	A18	T	0	0	0	XXX	hT	0.125664	1749.17	1	D3	T		ThT	hThT	hTT	ThT	hTT	ThT	hTT
15	T	1.13097	0	0	M18	T				muerto	muerto																																Tmuerto	muerto
16	H	0.188496	0	0	M20	H				muerto	muerto																																Hmuerto	muerto
17	H	0.125664	0	0	M22	H				muerto	muerto																																Hmuerto	muerto
18	H	0.282743	0	0	M23	H				muerto	muerto																																Hmuerto	muerto
19	H	0.502655	0	0	M24	H				muerto	muerto																																Hmuerto	muerto
20	M	12.4407		0	M25	M				muerto	muerto																																Mmuerto	muerto
21	M	0.125664		0	L1	M				muerto	muerto																																Mmuerto	muerto
22	H	1.13097	0	0	L2	H				muerto	muerto																																Hmuerto	muerto
23	H	0.188496	0	0	L3	H				muerto	muerto																																Hmuerto	muerto
24	H	0.879646	0	0	L4	H				muerto	muerto																																Hmuerto	muerto
25	M	0.565487		0	L5	M				muerto	muerto																																Mmuerto	muerto
26	H	4.52389	0	0	L6	H				muerto	muerto																																Hmuerto	muerto
27	T	0.251327	0	0	L7	T	5.72555	22288.1	1	AG7	T				muerto	muerto																											TT	Tmuerto	muerto
28	H	0.0942478	0	0	L8	H	0.0942478	0	0	H1	H				muerto	muerto																											HH	Hmuerto	muerto
29	H	0.314159	0	0	L9	H				muerto	muerto																																Hmuerto	muerto
30	T	0.628319	0	0	L10	T				muerto	muerto																																Tmuerto	muerto
31	T	4.2333	0	0	L11	T	1.88496	7337.63	1	H3	T				muerto	muerto																											TT	Tmuerto	muerto
32	H	0.125664	0	0	L12	H	0.424115	0	0	AG22	H				muerto	muerto																											HH	Hmuerto	muerto
33	T	0.879646	0	0	L14	T	10.2102	39745.5	1	AG4	H	4.02124	3794.81	1	Y12	H				muerto	muerto																						TH	HH	Hmuerto	muerto
34	T	0.502655	0	0	L16	T				muerto	muerto																																Tmuerto	muerto
35	H	0.0942478	0	0	L17	H				muerto	muerto																																Hmuerto	muerto
36	T	4.02124	0	0	L18	T				muerto	muerto																																Tmuerto	muerto
37	T	0.879646	0	0	L19	T				muerto	muerto																																Tmuerto	muerto
38	M	0.636173		0	L20	M				muerto	muerto																																Mmuerto	muerto
39	T	0.15708	0	0	L21	T				muerto	muerto																																Tmuerto	muerto
40	T	6.03186	0	0	L22	T	0.384845	1498.1	1	H5	T				muerto	muerto																											TT	Tmuerto	muerto
41	T	8.63938	0	0	L23	T	0.392699	1528.67	1	H6	T	0	0	0	XXX	hT	0.251327	5247.52	1	F2	T				muerto	muerto																	TT	ThT	hTT	Tmuerto	muerto
42	H	0.0628319	0	0	L24	H				muerto	muerto																																Hmuerto	muerto
43	H	0.251327	0	0	L25	H	3.46361	2695	1	G19	H	4.80664	5152.89	1	Y8	H	0.376991	6.77249	1	F3	H	12.4407	2191.7	1	D2	H	6.08684	2124.07	1	S12	H				muerto	muerto							HH	HH	HH	HH	HH	Hmuerto	muerto
44	M	0.125664		0	H1	M	0.0706858		1	g20	M	6.92721		1	Y6	M	0.015708		0	F4	M	0	0	0	XXX	hM	3.14159		1	S11	M				muerto	muerto							MM	MM	MM	MhM	hMM	Mmuerto	muerto
45	H	0.502655	0	0	H2	H	8.63938	17285.7	1	G21	H				muerto	muerto																											HH	Hmuerto	muerto
46	H	0.565487	0	0	H3	H				muerto	muerto																																Hmuerto	muerto
47	H	0.282743	0	0	H4	H				muerto	muerto																																Hmuerto	muerto
48	T	0.0628319	0	0	H5	T				muerto	muerto																																Tmuerto	muerto
49	H	0.0942478	0	0	H6	H				muerto	muerto																																Hmuerto	muerto
50	T	2.82743	0	0	H7	T	1.3823	5380.93	1	G14	T				muerto	muerto																											TT	Tmuerto	muerto
51	T	0.628319	0	0	H8	T	0.353429	1375.81	1	G12	T				muerto	muerto																											TT	Tmuerto	muerto
52	M	16.9332		0	H9	M				muerto	muerto																																Mmuerto	muerto
53	M	0.282743	0	0	H10	M	0.424115		1	G10	M	0	0	0	XXX	hM	0.188496		1	F11	M	0	0	0	XXX	hM	4.64956		1	A20	M	0.251327		1	Y14a	M				muerto	muerto		MM	MhM	hMM	MhM	hMM	MM	Mmuerto
54	H	0.0628319	0	0	H11	H				muerto	muerto																																Hmuerto	muerto
55	M	0.0628319		0	H12	M	0.00785398		0	H11	M				muerto	muerto																											MM	Mmuerto	muerto
56	H	0.282743	0	0	H13	H				muerto	muerto																																Hmuerto	muerto
57	H	0.0628319	0	0	H14	H				muerto	muerto																																Hmuerto	muerto
58	M	0.0706858		0	H15	M				muerto	muerto																																Mmuerto	muerto
59	M	2.55254		0	H16	M				muerto	muerto																																Mmuerto	muerto
60	T	4.52389	0	0	H18	T				muerto	muerto																																Tmuerto	muerto
61	H	0.424115	0	0	H20	H	2.30907	598.889	1	G5	H	0	0	0	XXX	hH	3.95841	82.963	1	F14	H	12.0873	1315.38	1	X16	H	8.63938	3055.56	1	A9	H	0.424115	0	0	V9	H				muerto	muerto		HH	HhH	hHH	HH	HH	HH	Hmuerto
62	H	0.0314159	0	0	H21	H	0.0706858	0	0	G7	H	0	0	0	XXX	hH	0.188496	0	0	F13	H	0.494801	122.5	1	X17	H	3.76991	1024	1	A10	H	0.0314159	0	0	V4	H				muerto	muerto		HH	HhH	hHH	HH	HH	HH	Hmuerto
63	H	9.42478	0	0	H22	H	8.63938	5855.8	1	g23	H				muerto	muerto																											HH	Hmuerto	muerto
64	H	0.282743	0	0	H23	H	0.251327	0	0	H10	H				muerto	muerto																											HH	Hmuerto	muerto
65	T	1.13097	0	0	H24	T				muerto	muerto																																Tmuerto	muerto
66	T	1.9792	0	0	I1	T	0.753982	2935.05	1	H20	T	0	0	0	XXX	hT	0.125664	2623.76	1	F23	T	0	0	0	XXX	hT	0.125664	0	0	U16	T	0	0	0	XXX	hT	0.0628319	874.586	1	D15	T		TT	ThT	hTT	ThT	hTT	ThT	hTT
67	M	0.282743		0	I2	M				muerto	muerto																																Mmuerto	muerto
68	M	0.0706858		0	I3	M				muerto	muerto																																Mmuerto	muerto
69	T	0.0314159	0	0	I4	T				muerto	muerto																																Tmuerto	muerto
70	M	0.0706858		0	I6	M				muerto	muerto																																Mmuerto	muerto
71	T	0.00785398	0	0	I7	T				muerto	muerto																																Tmuerto	muerto
72	T	0.392699	0	0	I8	T				muerto	muerto																																Tmuerto	muerto
73	T	0.0706858	0	0	I9	T	1.69646	6603.87	1	G3	T				muerto	muerto																											TT	Tmuerto	muerto
74	T	0.376991	0	0	I10	T				muerto	muerto																																Tmuerto	muerto
75	T	3.81704	0	0	I11	T	5.02655	19567	1	J10	T				muerto	muerto																											TT	Tmuerto	muerto
76	T	0.0706858	0	0	I12	T	0.628319	2445.88	1	J14	T				muerto	muerto																											TT	Tmuerto	muerto
77	T	1.9635	0	0	I13	T	2.51327	0	0	J15	T				muerto	muerto																											TT	Tmuerto	muerto
78	H	0.125664	0	0	I14	H				muerto	muerto																																Hmuerto	muerto
79	T	1.92423	0	0	I15	T	0.0314159	0	0	H22	T				muerto	muerto																											TT	Tmuerto	muerto
80	T	0.251327	0	0	I17	T				muerto	muerto																																Tmuerto	muerto
81	H	0.0314159	0	0	I18	H				muerto	muerto																																Hmuerto	muerto
82	T	3.07876	0	0	I20	T				muerto	muerto																																Tmuerto	muerto
83	T	0.392699	0	0	I21	T				muerto	muerto																																Tmuerto	muerto
84	T	0.212058	0	0	I22	T				muerto	muerto																																Tmuerto	muerto
85	T	0.353429	0	0	I23	T	3.51858	13696.9	1	J9	T	0	0	0	XXX	hT	5.38783	112494	1	A12	T				muerto	muerto																	TT	ThT	hTT	Tmuerto	muerto
86	M	2.30907		0	I24	M				muerto	muerto																																Mmuerto	muerto
87	M	0.424115		1	L13	M				muerto	muerto																																Mmuerto	muerto
88	M	0.219911		1	H19	M				muerto	muerto																																Mmuerto	muerto
89	M	0.251327		1	I5	M	0.0942478		0	H23	M	0	0	0	XXX	hM	0.219911		1	A3	M				muerto	muerto																	MM	MhM	hMM	Mmuerto	muerto
90	M	1.50796		1	I16	M	0.212058		0	H24	M	0	0	0	XXX	hM	1.13097		1	A17	M				muerto	muerto																	MM	MhM	hMM	Mmuerto	muerto
91	T	0.251327	0	1	M7	T				muerto	muerto																																Tmuerto	muerto
92	T	5.02655	0	1	M10	T				muerto	muerto																																Tmuerto	muerto
93	T	1.76715	0	1	M12	T	1.00531	0	0	AG18	T				muerto	muerto																											TT	Tmuerto	muerto
94	T	0.188496	0	1	M19	T				muerto	muerto																																Tmuerto	muerto
95	T	3.51858	0	1	L15	T				muerto	muerto																																Tmuerto	muerto
96	T	0.212058	0	1	H17	T	0.494801	1926.13	1	H14	T	0	0	0	XXX	hT	0.314159	6559.4	1	F16	T	0	0	0	XXX	hT	4.02124	12807.5	1	U7	T	0.0549779	0	0	Y23	T				muerto	muerto		TT	ThT	hTT	ThT	hTT	TT	Tmuerto
97	T	3.84845	0	1	H25	T				muerto	muerto																																Tmuerto	muerto
98	T	0.219911	0	1	I19	T				muerto	muerto																																Tmuerto	muerto
99	T						7.06858	0	0	R1	T				muerto	muerto																											T	Tmuerto	muerto
100	M						0.785398		0	R2	M				muerto	muerto																											M	Mmuerto	muerto
101	T						0.785398	0	0	R14	T				muerto	muerto																											T	Tmuerto	muerto
102	T						0.282743	0	0	R16	T				muerto	muerto																											T	Tmuerto	muerto
103	T						0.424115	0	0	R18	T				muerto	muerto																											T	Tmuerto	muerto
104	M						3.92699		0	R25	M				muerto	muerto																											M	Mmuerto	muerto
105	T						0.141372	0	0	R27	T				muerto	muerto																											T	Tmuerto	muerto
106	H						3.01593	0	0	AB4	H				muerto	muerto																											H	Hmuerto	muerto
107	M						0.015708		0	AB8	M				muerto	muerto																											M	Mmuerto	muerto
108	T						1.13097	0	0	AB10	T				muerto	muerto																											T	Tmuerto	muerto
109	T						0.376991	0	0	AB11	T				muerto	muerto																											T	Tmuerto	muerto
110	T						0.785398	0	0	AB13	T				muerto	muerto																											T	Tmuerto	muerto
111	M						0.212058		0	AB17	M				muerto	muerto																											M	Mmuerto	muerto
112	M						1.41372		0	AB22	M				muerto	muerto																											M	Mmuerto	muerto
113	M						0.502655		0	AB23	M				muerto	muerto																											M	Mmuerto	muerto
114	H						0.0314159	0	0	AB25	H				muerto	muerto																											H	Hmuerto	muerto
115	H						0.753982	0	0	J3	H				muerto	muerto																											H	Hmuerto	muerto
116	M						0.0314159		0	J11	M				muerto	muerto																											M	Mmuerto	muerto
117	T						0.0314159	0	0	J12	T				muerto	muerto																											T	Tmuerto	muerto
118	M						0.0942478		0	J16	M				muerto	muerto																											M	Mmuerto	muerto
119	T						0.125664	0	0	J17	T				muerto	muerto																											T	Tmuerto	muerto
120	H						0.141372	0	0	J21	H				muerto	muerto																											H	Hmuerto	muerto
121	H						0.282743	0	0	J22	H				muerto	muerto																											H	Hmuerto	muerto
122	H						0.00785398	0	0	J23	H	0	0	0	XXX	hH	0.376991	7.11111	1	A9	H	1.76715	269.231	1	U20	H	0.0235619	3.33333	1	A4	H				muerto	muerto							H	HhH	hHH	HH	HH	Hmuerto	muerto
123	T						0.141372	0	0	G1	T				muerto	muerto																											T	Tmuerto	muerto
124	T						0.376991	0	0	G4	T	0	0	0	XXX	hT	0.989602	20662.1	1	A2	T	0	0	0	XXX	hT	0.534071	1701	1	A6	T	0	0	0	XXX	hT	0.706858	9839.09	1	D8	T		T	ThT	hTT	ThT	hTT	ThT	hTT
125	H						0.0706858	0	0	G6	H	0	0	0	XXX	hH	1.37445	0	0	F12	H	0	0	0	XXX	hH	0.15708	0	0	A11	H				muerto	muerto							H	HhH	hHH	HhH	hHH	Hmuerto	muerto
126	M						0.0706858		0	G8	M				muerto	muerto																											M	Mmuerto	muerto
127	T						0.125664	0	0	G16	T				muerto	muerto																											T	Tmuerto	muerto
128	H						0.015708	0	0	G17	H				muerto	muerto																											H	Hmuerto	muerto
129	T						0.0314159	0	0	AG2	T				muerto	muerto																											T	Tmuerto	muerto
130	H						1.76715	0	0	AG6	H				muerto	muerto																											H	Hmuerto	muerto
131	T						1.1781	0	0	AG8	T				muerto	muerto																											T	Tmuerto	muerto
132	T						5.72555	0	0	AG10	T				muerto	muerto																											T	Tmuerto	muerto
133	T						0.15708	0	0	AG11	T	0	0	0	XXX	hT	4.12334	86092.1	1	I3	T				muerto	muerto																	T	ThT	hTT	Tmuerto	muerto
134	H						0.212058	0	0	AG12	H				muerto	muerto																											H	Hmuerto	muerto
135	T						2.26195	0	0	H2	T				muerto	muerto																											T	Tmuerto	muerto
136	H						0.00785398	0	0	H4	H	0	0	0	XXX	hH	0.0235619	4.44444	1	I23	H				muerto	muerto																	H	HhH	hHH	Hmuerto	muerto
137	T						0.0314159	0	0	H9	T				muerto	muerto																											T	Tmuerto	muerto
138	T						0.00785398	0	0	H12	T	0	0	0	XXX	hT	3.84845	80352.6	1	F19	T	0	0	0	XXX	hT	2.19126	6979.09	1	U5	T	0	0	0	XXX	hT	1.13097	15742.6	1	D11	T		T	ThT	hTT	ThT	hTT	ThT	hTT
139	T						0.125664	0	0	H18	T	0	0	0	XXX	hT	1.75929	36732.6	1	F22	T	0	0	0	XXX	hT	0.69115	2201.29	1	U14	T				muerto	muerto							T	ThT	hTT	ThT	hTT	Tmuerto	muerto
140	T						0.15708	0	0	H21	T				muerto	muerto																											T	Tmuerto	muerto
141	T						0.141372	0	0	L1	T				muerto	muerto																											T	Tmuerto	muerto
142	T						0.282743	0	0	L3	T				muerto	muerto																											T	Tmuerto	muerto
143	M						0.282743		0	L7	M				muerto	muerto																											M	Mmuerto	muerto
144	T						1.1781	0	0	L8	T				muerto	muerto																											T	Tmuerto	muerto
145	H						0.424115	0	0	L10	H				muerto	muerto																											H	Hmuerto	muerto
146	T						0.0628319	0	0	L11	T				muerto	muerto																											T	Tmuerto	muerto
147	T						0.00785398	0	0	L13	T				muerto	muerto																											T	Tmuerto	muerto
148	H						0.494801	0	0	L15	H				muerto	muerto																											H	Hmuerto	muerto
149	H						0.00785398	0	0	L16	H				muerto	muerto																											H	Hmuerto	muerto
150	T						0.141372	0	0	L18	T				muerto	muerto																											T	Tmuerto	muerto
151	M						3.92699		0	L19	M				muerto	muerto																											M	Mmuerto	muerto
152	M						0.0314159		0	L20	M				muerto	muerto																											M	Mmuerto	muerto
153	T						0.628319	0	0	L25	T				muerto	muerto																											T	Tmuerto	muerto
154	T						0.125664	0	0	D1	T				muerto	muerto																											T	Tmuerto	muerto
155	H						1.37445	2138.89	1	R3	H				muerto	muerto																											H	Hmuerto	muerto
156	H	0	0	0		hH	15.9043	4125	1	R11	H				muerto	muerto																											hHH	Hmuerto	muerto
157	H	0	0	0		hH	8.63938	9777.78	1	R15	H				muerto	muerto																											hHH	Hmuerto	muerto
158	H						3.92699	5432.1	1	R17	H				muerto	muerto																											H	Hmuerto	muerto
159	H						3.51858	13141.3	1	AB1	H				muerto	muerto																											H	Hmuerto	muerto
160	H						0.282743	1246.67	1	AB3	H				muerto	muerto																											H	Hmuerto	muerto
161	H						0.141372	264	1	AB12	H				muerto	muerto																											H	Hmuerto	muerto
162	H						1.53938	8983.33	1	AB20	H				muerto	muerto																											H	Hmuerto	muerto
163	H						5.49779	13444.4	1	AB21	H				muerto	muerto																											H	Hmuerto	muerto
164	H						1.9635	1527.78	1	AB24	H				muerto	muerto																											H	Hmuerto	muerto
165	H						0.706858	526.087	1	J2	H				muerto	muerto																											H	Hmuerto	muerto
166	H						0.565487	828.235	1	J8	H				muerto	muerto																											H	Hmuerto	muerto
167	H						1.5708	3802.47	1	J13	H				muerto	muerto																											H	Hmuerto	muerto
168	H						0.0942478	391.111	1	J18	H				muerto	muerto																											H	Hmuerto	muerto
169	H						4.2333	6587.78	1	J19	H	0	0	0	XXX	hH	2.82743	0	0	A7	H	0.628319	94.1176	1	U16	H	4.51604	1490.74	1	A1	H				muerto	muerto							H	HhH	hHH	HH	HH	Hmuerto	muerto
170	H						2.35619	3666.67	1	G2	H				muerto	muerto																											H	Hmuerto	muerto
171	H						6.15752	1463.95	1	AG	H				muerto	muerto																											H	Hmuerto	muerto
172	H						1.75929	1585.03	1	H8	H	0	0	0	XXX	hH	0.0628319	0	0	F5	H				muerto	muerto																	H	HhH	hHH	Hmuerto	muerto
173	H						0.125664	65.1852	1	H25	H	0	0	0	XXX	hH	0.565487	0	0	A18	H	5.72555	0	0	A12	H				muerto	muerto												H	HhH	hHH	HH	Hmuerto	muerto
174	H						0.753982	880	1	L17	H				muerto	muerto																											H	Hmuerto	muerto
175	M	0	0	0		hM	34.5575		1	R19	M				muerto	muerto																											hMM	Mmuerto	muerto
176	M	0	0	0		hM	12.37		1	R23	M				muerto	muerto																											hMM	Mmuerto	muerto
177	M						0.353429		1	AB15	M				muerto	muerto																											M	Mmuerto	muerto
178	M						2.51327		1	AB18	M				muerto	muerto																											M	Mmuerto	muerto
179	M						0.251327		1	J1	M				muerto	muerto																											M	Mmuerto	muerto
180	M						1.25664		1	J5	M				muerto	muerto																											M	Mmuerto	muerto
181	M						2.82743		1	J7	M				muerto	muerto																											M	Mmuerto	muerto
182	M						3.33794		1	G11	M				muerto	muerto																											M	Mmuerto	muerto
183	M						2.35619		1	G18	M				muerto	muerto																											M	Mmuerto	muerto
184	M						0.753982		1	AG1	M				muerto	muerto																											M	Mmuerto	muerto
185	M						4.45321		1	AG5	M	0	0	0	XXX	hM	18.0642		1	I6	M				muerto	muerto																	M	MhM	hMM	Mmuerto	muerto
186	M						0.251327		1	H7	M				muerto	muerto																											M	Mmuerto	muerto
187	M						0.0942478		1	H16	M				muerto	muerto																											M	Mmuerto	muerto
188	M						3.01593		1	H17	M	0	0	0	XXX	hM	0.125664		0	F21	M				muerto	muerto																	M	MhM	hMM	Mmuerto	muerto
189	M						0.212058		1	L2	M				muerto	muerto																											M	Mmuerto	muerto
190	M						0.981748		1	L21	M				muerto	muerto																											M	Mmuerto	muerto
191	M						5.02655		1	L24	M				muerto	muerto																											M	Mmuerto	muerto
192	T	0	0	0		hT	43.9823	171211	1	R4	T				muerto	muerto																											hTT	Tmuerto	muerto
193	T	0	0	0		hT	31.4159	122294	1	R7	T				muerto	muerto																											hTT	Tmuerto	muerto
194	T						2.26195	8805.16	1	R8	T				muerto	muerto																											T	Tmuerto	muerto
195	T						3.92699	15286.7	1	R9	T				muerto	muerto																											T	Tmuerto	muerto
196	T						5.49779	21401.4	1	R12	T				muerto	muerto																											T	Tmuerto	muerto
197	T						0.589049	2293.01	1	R13	T				muerto	muerto																											T	Tmuerto	muerto
198	T						7.85398	30573.5	1	R20	T				muerto	muerto																											T	Tmuerto	muerto
199	T	0	0	0		hT	134.303	522806	1	R21	T				muerto	muerto																											hTT	Tmuerto	muerto
200	T	0	0	0		hT	53.9961	210193	1	R22	T				muerto	muerto																											hTT	Tmuerto	muerto
201	T						5.49779	21401.4	1	R24	T				muerto	muerto																											T	Tmuerto	muerto
202	T						1.76715	6879.03	1	R26	T				muerto	muerto																											T	Tmuerto	muerto
203	T						7.06858	27516.1	1	AB2	T				muerto	muerto																											T	Tmuerto	muerto
204	T						4.02124	15653.6	1	AB5	T				muerto	muerto																											T	Tmuerto	muerto
205	T						3.01593	11740.2	1	AB6	T				muerto	muerto																											T	Tmuerto	muerto
206	T						0.212058	825.483	1	AB7	T				muerto	muerto																											T	Tmuerto	muerto
207	T						0.981748	3821.68	1	AB9	T				muerto	muerto																											T	Tmuerto	muerto
208	T						0.502655	1956.7	1	AB14	T				muerto	muerto																											T	Tmuerto	muerto
209	T						0.282743	1100.64	1	AB16	T				muerto	muerto																											T	Tmuerto	muerto
210	T						2.51327	9783.51	1	AB19	T				muerto	muerto																											T	Tmuerto	muerto
211	T						1.1781	4586.02	1	J4	T				muerto	muerto																											T	Tmuerto	muerto
212	T						1.37445	5350.36	1	J6	T				muerto	muerto																											T	Tmuerto	muerto
213	T						0.494801	1926.13	1	J20	T				muerto	muerto																											T	Tmuerto	muerto
214	T						0.00785398	30.5735	1	G13	T				muerto	muerto																											T	Tmuerto	muerto
215	T						1.76715	6879.03	1	G15	T				muerto	muerto																											T	Tmuerto	muerto
216	T						0.706858	2751.61	1	G22	T				muerto	muerto																											T	Tmuerto	muerto
217	T						0.589049	2293.01	1	G24	T				muerto	muerto																											T	Tmuerto	muerto
218	T						4.71239	18344.1	1	AG3	T				muerto	muerto																											T	Tmuerto	muerto
219	T						1.9635	7643.36	1	AG9	T	0	0	0	XXX	hT	17.2788	360767	1	I4	T				muerto	muerto																	T	ThT	hTT	Tmuerto	muerto
220	T						6.92721	26965.8	1	AG16	T	4.12334	3891.17	1	B8	T	0.0863938	1803.83	1	I12	T				muerto	muerto																	T	TT	TT	Tmuerto	muerto
221	T						0.424115	1650.97	1	AG17	T				muerto	muerto																											T	Tmuerto	muerto
222	T	0	0	0		hT	15.9043	61911.3	1	AG19	T				muerto	muerto																											hTT	Tmuerto	muerto
223	T						2.26195	8805.16	1	AG20	T				muerto	muerto																											T	Tmuerto	muerto
224	T						0.706858	2751.61	1	AG21	T				muerto	muerto																											T	Tmuerto	muerto
225	T	0	0	0		hT	10.9956	42802.8	1	H13	T	0	0	0	XXX	hT	3.33794	69693.6	1	F17	T				muerto	muerto																	hTT	ThT	hTT	Tmuerto	muerto
226	T						3.73064	14522.4	1	H19	T				muerto	muerto																											T	Tmuerto	muerto
227	T						1.37445	5350.36	1	L4	T				muerto	muerto																											T	Tmuerto	muerto
228	T						7.53982	29350.5	1	L5	T				muerto	muerto																											T	Tmuerto	muerto
229	T						4.24115	16509.7	1	L6	T				muerto	muerto																											T	Tmuerto	muerto
230	T	0	0	0		hT	62.8319	244588	1	L9	T				muerto	muerto																											hTT	Tmuerto	muerto
231	T						3.18086	12382.3	1	L12	T				muerto	muerto																											T	Tmuerto	muerto
232	T						0.424115	1650.97	1	L14	T				muerto	muerto																											T	Tmuerto	muerto
233	T						1.13097	4402.58	1	L22	T				muerto	muerto																											T	Tmuerto	muerto
234	T	0	0	0		hT	10.9956	42802.8	1	L23	T				muerto	muerto																											hTT	Tmuerto	muerto
235	T						0.753982	2935.05	1	D2	T				muerto	muerto																											T	Tmuerto	muerto
236	T											0.439823	0	0	O4	T				muerto	muerto																							T	Tmuerto	muerto
237	M											1.4844		0	O9	M				muerto	muerto																							M	Mmuerto	muerto
238	M											1.27235		0	O11	M				muerto	muerto																							M	Mmuerto	muerto
239	T											0.439823	0	0	O17	T				muerto	muerto																							T	Tmuerto	muerto
240	T						0	0	0	XXX	hT	9.54259	0	0	O22	T				muerto	muerto																						hT	hTT	Tmuerto	muerto
241	T											0.706858	0	0	O25	T				muerto	muerto																							T	Tmuerto	muerto
242	M											1.25664		0	AB1	M				muerto	muerto																							M	Mmuerto	muerto
243	M											1.13097		0	AB2	M				muerto	muerto																							M	Mmuerto	muerto
244	T											1.3823	0	0	AB4	T				muerto	muerto																							T	Tmuerto	muerto
245	T											7.06858	0	0	AB5	T				muerto	muerto																							T	Tmuerto	muerto
246	T											3.53429	0	0	AB13	T				muerto	muerto																							T	Tmuerto	muerto
247	H											1.3823	0	0	AB14	H				muerto	muerto																							H	Hmuerto	muerto
248	T											0.408407	0	0	L6	T				muerto	muerto																							T	Tmuerto	muerto
249	T											6.5031	0	0	L17	T				muerto	muerto																							T	Tmuerto	muerto
250	T											0.0314159	0	0	L19	T				muerto	muerto																							T	Tmuerto	muerto
251	M											0.251327		0	L22	M				muerto	muerto																							M	Mmuerto	muerto
252	T											1.06029	0	0	X5	T				muerto	muerto																							T	Tmuerto	muerto
253	M											0.109956		0	X7	M				muerto	muerto																							M	Mmuerto	muerto
254	H											0.534071	0	0	X13	H				muerto	muerto																							H	Hmuerto	muerto
255	H											1.09956	0	0	X16	H				muerto	muerto																							H	Hmuerto	muerto
256	H											0.125664	0	0	X17	H				muerto	muerto																							H	Hmuerto	muerto
257	T											0.251327	0	0	Y13	T				muerto	muerto																							T	Tmuerto	muerto
258	T											0.706858	0	0	Y16	T				muerto	muerto																							T	Tmuerto	muerto
259	T											1.62577	0	0	Y18	T				muerto	muerto																							T	Tmuerto	muerto
260	T											0.0785398	0	0	B5	T				muerto	muerto																							T	Tmuerto	muerto
261	T											0.0628319	0	0	B7	T				muerto	muerto																							T	Tmuerto	muerto
262	T											0.0235619	0	0	B11	T				muerto	muerto																							T	Tmuerto	muerto
263	H						0	0	0	XXX	hH	24.8107	31267.2	1	O1	H				muerto	muerto																						hH	hHH	Hmuerto	muerto
264	H						0	0	0	XXX	hH	21.2058	38233.3	1	O2	H				muerto	muerto																						hH	hHH	Hmuerto	muerto
265	H											0.0706858	51.6667	1	O10	H				muerto	muerto																							H	Hmuerto	muerto
266	H											0.918916	298.519	1	O12	H				muerto	muerto																							H	Hmuerto	muerto
267	H						0	0	0	XXX	hH	31.6673	34720	1	O13	H				muerto	muerto																						hH	hHH	Hmuerto	muerto
268	H											2.13628	3057.9	1	O20	H				muerto	muerto																							H	Hmuerto	muerto
269	H											1.50796	979.753	1	AB9	H				muerto	muerto																							H	Hmuerto	muerto
270	H						0	0	0	XXX	hH	17.8128	19964	1	AB10	H				muerto	muerto																						hH	hHH	Hmuerto	muerto
271	H											3.51858	1645.99	1	AB11	H				muerto	muerto																							H	Hmuerto	muerto
272	H											6.92721	9885.56	1	AB12	H				muerto	muerto																							H	Hmuerto	muerto
273	H											0.494801	65.7576	1	AB15	H				muerto	muerto																							H	Hmuerto	muerto
274	H						0	0	0	XXX	hH	18.449	16481.7	1	AB16	H				muerto	muerto																						hH	hHH	Hmuerto	muerto
275	H											4.12334	9543.98	1	AB20	H				muerto	muerto																							H	Hmuerto	muerto
276	H											4.90874	8497.81	1	AB24	H				muerto	muerto																							H	Hmuerto	muerto
277	H						0	0	0	XXX	hH	20.9073	39842	1	L2	H				muerto	muerto																						hH	hHH	Hmuerto	muerto
278	H						0	0	0	XXX	hH	10.1788	13392	1	L5	H				muerto	muerto																						hH	hHH	Hmuerto	muerto
279	H											1.76715	1232.95	1	L7	H				muerto	muerto																							H	Hmuerto	muerto
280	H											4.51604	11382.5	1	L15	H				muerto	muerto																							H	Hmuerto	muerto
281	H						0	0	0	XXX	hH	22.7765	36071	1	L18	H				muerto	muerto																						hH	hHH	Hmuerto	muerto
282	H											0.314159	290.058	1	L20	H				muerto	muerto																							H	Hmuerto	muerto
283	H						0	0	0	XXX	hH	38.4531	0	0	L25	H				muerto	muerto																						hH	hHH	Hmuerto	muerto
284	H						0	0	0	XXX	hH	10.9956	21134.4	1	X2	H				muerto	muerto																						hH	hHH	Hmuerto	muerto
285	H											2.26195	2755.56	1	X6	H				muerto	muerto																							H	Hmuerto	muerto
286	H											3.64425	7899.26	1	X9	H				muerto	muerto																							H	Hmuerto	muerto
287	H						0	0	0	XXX	hH	45.396	62215.3	1	X11	H				muerto	muerto																						hH	hHH	Hmuerto	muerto
288	H											0.494801	174.136	1	X18	H				muerto	muerto																							H	Hmuerto	muerto
289	H											0.879646	74.188	1	Y1	H				muerto	muerto																							H	Hmuerto	muerto
290	H											0.471239	172.222	1	Y2	H				muerto	muerto																							H	Hmuerto	muerto
291	H											1.20166	614.833	1	Y3	H				muerto	muerto																							H	Hmuerto	muerto
292	H											2.35619	57.4074	1	Y7	H				muerto	muerto																							H	Hmuerto	muerto
293	H											4.12334	3315.28	1	Y9	H				muerto	muerto																							H	Hmuerto	muerto
294	H											2.35619	2066.67	1	Y14	H				muerto	muerto																							H	Hmuerto	muerto
295	H											0.989602	197.273	1	Y17	H				muerto	muerto																							H	Hmuerto	muerto
296	H											1.55509	1288.22	1	Y21	H				muerto	muerto																							H	Hmuerto	muerto
297	H						0	0	0	XXX	hH	108.024	100014	1	Y23	H				muerto	muerto																						hH	hHH	Hmuerto	muerto
298	H						0	0	0	XXX	hH	32.327	28354.7	1	Y24	H				muerto	muerto																						hH	hHH	Hmuerto	muerto
299	H											7.6969	6983.91	1	B2	H				muerto	muerto																							H	Hmuerto	muerto
300	H											5.93761	11684.6	1	B6	H				muerto	muerto																							H	Hmuerto	muerto
301	H											3.14159	2602.47	1	B9	H	0	0	0	XXX	hH	2.55254	596.618	1	A16	H				muerto	muerto													H	HhH	hHH	Hmuerto	muerto
302	M						0	0	0	XXX	hM	38.4531		1	O5	M				muerto	muerto																						hM	hMM	Mmuerto	muerto
303	M											1.27235		1	O6	M				muerto	muerto																							M	Mmuerto	muerto
304	M						0	0	0	XXX	hM	47.7129		1	O7	M				muerto	muerto																						hM	hMM	Mmuerto	muerto
305	M						0	0	0	XXX	hM	15.0796		1	O15	M				muerto	muerto																						hM	hMM	Mmuerto	muerto
306	M											3.51858		1	O18	M				muerto	muerto																							M	Mmuerto	muerto
307	M											0.69115		1	O23	M				muerto	muerto																							M	Mmuerto	muerto
308	M											2.13628		1	AB3	M				muerto	muerto																							M	Mmuerto	muerto
309	M											3.14159		1	AB6	M				muerto	muerto																							M	Mmuerto	muerto
310	M						0	0	0	XXX	hM	12.6999		1	AB23	M				muerto	muerto																						hM	hMM	Mmuerto	muerto
311	M											3.53429		1	L4	M				muerto	muerto																							M	Mmuerto	muerto
312	M											5.38783		1	L8	M				muerto	muerto																							M	Mmuerto	muerto
313	M											2.55254		1	L9	M				muerto	muerto																							M	Mmuerto	muerto
314	M						0	0	0	XXX	hM	10.5558		1	L11	M				muerto	muerto																						hM	hMM	Mmuerto	muerto
315	M											0.353429		1	L12	M				muerto	muerto																							M	Mmuerto	muerto
316	M						0	0	0	XXX	hM	12.5664		1	L24	M				muerto	muerto																						hM	hMM	Mmuerto	muerto
317	M											1.63363		1	X3	M				muerto	muerto																							M	Mmuerto	muerto
318	M											0.345575		1	X15	M				muerto	muerto																							M	Mmuerto	muerto
319	M											2.01062		1	X19	M				muerto	muerto																							M	Mmuerto	muerto
320	M											0.0549779		1	X20	M				muerto	muerto																							M	Mmuerto	muerto
321	M											0.84823		1	Y15	M				muerto	muerto																							M	Mmuerto	muerto
322	M											3.67566		1	Y22	M				muerto	muerto																							M	Mmuerto	muerto
323	M						0	0	0	XXX	hM	11.4511		1	B3	M				muerto	muerto																						hM	hMM	Mmuerto	muerto
324	M						0	0	0	XXX	hM	10.3908		1	B12	M				muerto	muerto																						hM	hMM	Mmuerto	muerto
325	M											2.89027		1	B13	M				muerto	muerto																							M	Mmuerto	muerto
326	T						0	0	0	XXX	hT	47.7208	45033.8	1	O3	T				muerto	muerto																						hT	hTT	Tmuerto	muerto
327	T						0	0	0	XXX	hT	13.9958	13207.7	1	O14	T				muerto	muerto																						hT	hTT	Tmuerto	muerto
328	T											0.502655	474.352	1	O16	T				muerto	muerto																							T	Tmuerto	muerto
329	T						0	0	0	XXX	hT	172.411	162703	1	O21	T				muerto	muerto																						hT	hTT	Tmuerto	muerto
330	T											2.54469	2401.41	1	O24	T				muerto	muerto																							T	Tmuerto	muerto
331	T						0	0	0	XXX	hT	32.3113	30491.9	1	AB7	T				muerto	muerto																						hT	hTT	Tmuerto	muerto
332	T											7.31206	6900.34	1	AB8	T				muerto	muerto																							T	Tmuerto	muerto
333	T											0.0549779	51.8822	1	AB18	T				muerto	muerto																							T	Tmuerto	muerto
334	T											3.14159	2964.7	1	AB19	T				muerto	muerto																							T	Tmuerto	muerto
335	T											0.706858	667.057	1	AB21	T				muerto	muerto																							T	Tmuerto	muerto
336	T											0.706858	667.057	1	AB22	T				muerto	muerto																							T	Tmuerto	muerto
337	T											2.01062	1897.41	1	L1	T				muerto	muerto																							T	Tmuerto	muerto
338	T						0	0	0	XXX	hT	9.23628	8716.21	1	L3	T				muerto	muerto																						hT	hTT	Tmuerto	muerto
339	T											3.76991	3557.64	1	L10	T				muerto	muerto																							T	Tmuerto	muerto
340	T											1.06029	1000.59	1	L13	T				muerto	muerto																							T	Tmuerto	muerto
341	T											2.55254	2408.82	1	L14	T				muerto	muerto																							T	Tmuerto	muerto
342	T											2.51327	2371.76	1	L16	T				muerto	muerto																							T	Tmuerto	muerto
343	T											2.26195	2134.58	1	L21	T				muerto	muerto																							T	Tmuerto	muerto
344	T											4.24115	4002.34	1	L23	T				muerto	muerto																							T	Tmuerto	muerto
345	T											3.53429	3335.29	1	X1	T				muerto	muerto																							T	Tmuerto	muerto
346	T						0	0	0	XXX	hT	13.5717	12807.5	1	X4	T				muerto	muerto																						hT	hTT	Tmuerto	muerto
347	T											4.12334	3891.17	1	X8	T				muerto	muerto																							T	Tmuerto	muerto
348	T						0	0	0	XXX	hT	8.4823	8004.69	1	X10	T				muerto	muerto																						hT	hTT	Tmuerto	muerto
349	T											1.75929	1660.23	1	X12	T				muerto	muerto																							T	Tmuerto	muerto
350	T											0.918916	867.174	1	X14	T				muerto	muerto																							T	Tmuerto	muerto
351	T											3.01593	2846.11	1	Y4	T				muerto	muerto																							T	Tmuerto	muerto
352	T						0	0	0	XXX	hT	8.76504	8271.51	1	Y5	T				muerto	muerto																						hT	hTT	Tmuerto	muerto
353	T											2.38761	2253.17	1	Y10	T				muerto	muerto																							T	Tmuerto	muerto
354	T											1.55509	1467.53	1	Y11	T				muerto	muerto																							T	Tmuerto	muerto
355	T											0.314159	296.47	1	Y19	T				muerto	muerto																							T	Tmuerto	muerto
356	T						0	0	0	XXX	hT	8.19956	7737.86	1	Y20	T				muerto	muerto																						hT	hTT	Tmuerto	muerto
357	T											2.89027	2727.52	1	B1	T				muerto	muerto																							T	Tmuerto	muerto
358	T											3.26726	3083.29	1	B4	T				muerto	muerto																							T	Tmuerto	muerto
359	T											0.439823	415.058	1	B10	T				muerto	muerto																							T	Tmuerto	muerto
360	T											0	0	0	XXX	hT	17.5929	367326	1	I1	T				muerto	muerto																		hT	hTT	Tmuerto	muerto
361	H																1.90852	117	1	I2	H				muerto	muerto																			H	Hmuerto	muerto
362	T																1.4844	30993.1	1	I5	T				muerto	muerto																			T	Tmuerto	muerto
363	T																3.92699	81992.5	1	I7	T				muerto	muerto																			T	Tmuerto	muerto
364	H																0.706858	23.5294	1	I8	H	1.1781	250	1	A14	H				muerto	muerto														H	HH	Hmuerto	muerto
365	H																0.109956	0	0	I9	H				muerto	muerto																			H	Hmuerto	muerto
366	T																2.74889	57394.7	1	I10	T				muerto	muerto																			T	Tmuerto	muerto
367	H																1.06029	0	0	I13	H				muerto	muerto																			H	Hmuerto	muerto
368	H																0.989602	0	0	I14	H				muerto	muerto																			H	Hmuerto	muerto
369	H																0.0628319	0	0	I15	H	9.42478	1471.26	1	D10	H				muerto	muerto														H	HH	Hmuerto	muerto
370	M																0.534071		1	I16	M				muerto	muerto																			M	Mmuerto	muerto
371	H																2.74889	58.9226	1	I17	H	10.4536	2057.58	1	D11	H				muerto	muerto														H	HH	Hmuerto	muerto
372	H																5.00299	176.944	1	I18	H				muerto	muerto																			H	Hmuerto	muerto
373	T																0.0549779	0	0	I19	T				muerto	muerto																			T	Tmuerto	muerto
374	T																0.989602	20662.1	1	I20	T				muerto	muerto																			T	Tmuerto	muerto
375	T																5.93761	123973	1	I21	T				muerto	muerto																			T	Tmuerto	muerto
376	H																0.706858	46.3768	1	I24	H	3.07876	469.06	1	D20	H	0.534071	133.675	1	S5	H	0.102102	0	0	Y5	H				muerto	muerto				H	HH	HH	HH	Hmuerto
377	H																0.471239	25.731	1	F1	H	4.2333	754.156	1	D21	H	9.61327	2428.57	1	S3	H				muerto	muerto									H	HH	HH	Hmuerto	muerto
378	T																0.188496	0	0	F7	T				muerto	muerto																			T	Tmuerto	muerto
379	H																1.88496	80.8081	1	F8	H	20.9073	4629.57	1	X10	H				muerto	muerto														H	HH	Hmuerto	muerto
380	T																0.00785398	0	0	F9	T	0	0	0	XXX	hT	0.816814	2601.52	1	A14	T				muerto	muerto									T	ThT	hTT	Tmuerto	muerto
381	M																3.53429		1	F10	M	0	0	0	XXX	hM	13.0062		1	A15	M	0	0	0	XXX	hM	2.30907		1	D7	M				M	MhM	hMM	MhM	hMM
382	M																0.00785398		0	F15	M				muerto	muerto																			M	Mmuerto	muerto
383	H																0.125664	0	0	f18	H	2.55254	561.728	1	U2	H				muerto	muerto														H	HH	Hmuerto	muerto
384	M																0.188496		1	F20	M	0	0	0	XXX	hM	0.722566		0	U10	M	0	0	0	XXX	hM	2.15984		1	D24	M				M	MhM	hMM	MhM	hMM
385	T																0.777544	16234.5	1	F24	T	0.753982	177.882	1	U14	T	26.1695	83348.8	1	V10	T				muerto	muerto									T	TT	TT	Tmuerto	muerto
386	H																0.424115	5.21739	1	A1	H	0.188496	10.6667	1	U9	H	8.76504	0	0	U19	H				muerto	muerto									H	HH	HH	Hmuerto	muerto
387	T																0.0314159	0	0	A4	T				muerto	muerto																			T	Tmuerto	muerto
388	T																0.534071	11151	1	A5	T	0	0	0	XXX	hT	7.06858	22513.2	1	U21	T				muerto	muerto									T	ThT	hTT	Tmuerto	muerto
389	M																0.84823		1	A6	M	0	0	0	XXX	hM	11.0584		1	U20	M				muerto	muerto									M	MhM	hMM	Mmuerto	muerto
390	H																0.0549779	0.740741	1	A8	H				muerto	muerto																			H	Hmuerto	muerto
391	T											0	0	0	XXX	hT	12.5664	262376	1	A10	T	0.251327	59.294	1	U18	T	0.439823	1400.82	1	A3	T	0.636173	0	0	C1	T				muerto	muerto			hT	hTT	TT	TT	TT	Tmuerto
392	H																1.50796	84.2798	1	A11	H				muerto	muerto																			H	Hmuerto	muerto
393	M																2.82743		1	A13	M				muerto	muerto																			M	Mmuerto	muerto
394	H																0.494801	10.3704	1	A14	H				muerto	muerto																			H	Hmuerto	muerto
395	T																7.53982	157426	1	A15	T				muerto	muerto																			T	Tmuerto	muerto
396	T																0.353429	0	0	A16	T	5.5292	1304.47	1	A9	T	1.55509	4952.9	1	V1	T	0.15708	0	0	V19	T	4.61814	64282.1	1	J5	T				T	TT	TT	TT	TT
397	H																0.345575	0	0	A19	H				muerto	muerto																			H	Hmuerto	muerto
398	H																0.15708	0	0	A20	H				muerto	muerto																			H	Hmuerto	muerto
399	M																0.219911		0	A21	M				muerto	muerto																			M	Mmuerto	muerto
400	T																0.219911	4591.58	1	A22	T				muerto	muerto																			T	Tmuerto	muerto
401	H																0.015708	0	0	A23	H				muerto	muerto																			H	Hmuerto	muerto
402	M																1.37445		1	A24	M				muerto	muerto																			M	Mmuerto	muerto
403	M																1.00531		1	J1	M				muerto	muerto																			M	Mmuerto	muerto
404	M																1.63363		1	J2	M				muerto	muerto																			M	Mmuerto	muerto
405	T																1.37445	28697.4	1	J3	T				muerto	muerto																			T	Tmuerto	muerto
406	H																0.753982	24.5211	1	J4	H				muerto	muerto																			H	Hmuerto	muerto
407	T																0.188496	0	0	J5	T				muerto	muerto																			T	Tmuerto	muerto
408	H																0.125664	3.55556	1	J6	H				muerto	muerto																			H	Hmuerto	muerto
409	M																2.55254		1	J7	M				muerto	muerto																			M	Mmuerto	muerto
410	H																0.15708	0	0	J8	H				muerto	muerto																			H	Hmuerto	muerto
411	H																0.0314159	0	0	J9	H				muerto	muerto																			H	Hmuerto	muerto
412	T																0.706858	14758.6	1	J10	T				muerto	muerto																			T	Tmuerto	muerto
413	M																0.188496		1	J11	M				muerto	muerto																			M	Mmuerto	muerto
414	M																1.50796		1	J12	M				muerto	muerto																			M	Mmuerto	muerto
415	H																0.0863938	0	0	J13	H				muerto	muerto																			H	Hmuerto	muerto
416	T											0	0	0	XXX	hT	8.04248	167921	1	J14	T				muerto	muerto																		hT	hTT	Tmuerto	muerto
417	H																3.95841	77.7778	1	J15	H				muerto	muerto																			H	Hmuerto	muerto
418	T																0.989602	20662.1	1	J16	T				muerto	muerto																			T	Tmuerto	muerto
419	M																5.38783		1	J17	M				muerto	muerto																			M	Mmuerto	muerto
420	H																0.424115	0	0	J18	H				muerto	muerto																			H	Hmuerto	muerto
421	T																0.636173	0	0	J19	T				muerto	muerto																			T	Tmuerto	muerto
422	T																0.125664	2623.76	1	J20	T				muerto	muerto																			T	Tmuerto	muerto
423	H											0	0	0	XXX	hH	21.9911	1348.15	1	J21	H				muerto	muerto																		hH	hHH	Hmuerto	muerto
424	H																0.125664	0	0	J22	H				muerto	muerto																			H	Hmuerto	muerto
425	H																1.88496	45.8781	1	J23	H				muerto	muerto																			H	Hmuerto	muerto
426	H																2.35619	44.4444	1	L2	H				muerto	muerto																			H	Hmuerto	muerto
427	T																0.0314159	0	0	L3	T				muerto	muerto																			T	Tmuerto	muerto
428	H																0.00785398	0	0	L4	H				muerto	muerto																			H	Hmuerto	muerto
429	M																0.314159		1	L5	M				muerto	muerto																			M	Mmuerto	muerto
430	T											0	0	0	XXX	hT	30.7876	642821	1	L6	T				muerto	muerto																		hT	hTT	Tmuerto	muerto
431	H																0.015708	0	0	L7	H				muerto	muerto																			H	Hmuerto	muerto
432	M																0.282743		1	L8	M				muerto	muerto																			M	Mmuerto	muerto
433	M																0.879646		1	L9	M				muerto	muerto																			M	Mmuerto	muerto
434	H																1.06029	35	1	L10	H				muerto	muerto																			H	Hmuerto	muerto
435	T																4.24115	0	0	L11	T				muerto	muerto																			T	Tmuerto	muerto
436	T																1.88496	0	0	L12	T				muerto	muerto																			T	Tmuerto	muerto
437	H																1.76715	16.6667	1	L13	H				muerto	muerto																			H	Hmuerto	muerto
438	H																0.219911	2.96296	1	L14	H				muerto	muerto																			H	Hmuerto	muerto
439	T																0.636173	13282.8	1	L15	T				muerto	muerto																			T	Tmuerto	muerto
440	H																0.494801	16.9697	1	L16	H				muerto	muerto																			H	Hmuerto	muerto
441	M																4.2333		1	L17	M				muerto	muerto																			M	Mmuerto	muerto
442	T																2.35619	0	0	L18	T				muerto	muerto																			T	Tmuerto	muerto
443	T																7.53982	157426	1	L19	T				muerto	muerto																			T	Tmuerto	muerto
444	T																0.0863938	0	0	L20	T				muerto	muerto																			T	Tmuerto	muerto
445	T																0.251327	0	0	L21	T				muerto	muerto																			T	Tmuerto	muerto
446	T																0.706858	14758.6	1	L22	T				muerto	muerto																			T	Tmuerto	muerto
447	T																0.494801	10331	1	L23	T				muerto	muerto																			T	Tmuerto	muerto
448	T																3.14159	65594	1	L24	T				muerto	muerto																			T	Tmuerto	muerto
449	T																0.219911	0	0	L25	T				muerto	muerto																			T	Tmuerto	muerto
450	M																0.15708		0	M1	M				muerto	muerto																			M	Mmuerto	muerto
451	M																0.188496		0	M2	M				muerto	muerto																			M	Mmuerto	muerto
452	H																0.753982	39.5062	1	M3	H				muerto	muerto																			H	Hmuerto	muerto
453	T																3.92699	81992.5	1	M4	T				muerto	muerto																			T	Tmuerto	muerto
454	T																0.0942478	0	0	M5	T				muerto	muerto																			T	Tmuerto	muerto
455	T																1.76715	13282.8	1	M6	T				muerto	muerto																			T	Tmuerto	muerto
456	T																0.981748	36896.6	1	M7	T				muerto	muerto																			T	Tmuerto	muerto
457	M																0.0942478		1	M8	M				muerto	muerto																			M	Mmuerto	muerto
458	T																1.9635	20498.1	1	M9	T				muerto	muerto																			T	Tmuerto	muerto
459	M																1.3823		1	M10	M				muerto	muerto																			M	Mmuerto	muerto
460	T																0.636173	40996.2	1	M11	T				muerto	muerto																			T	Tmuerto	muerto
461	T																1.76715	36896.6	1	M12	T				muerto	muerto																			T	Tmuerto	muerto
462	T																0.0628319	0	0	M13	T				muerto	muerto																			T	Tmuerto	muerto
463	T																					5.08938	1200.7	1	L2	T				muerto	muerto															T	Tmuerto	muerto
464	T																0	0	0	XXX	hT	13.5717	3201.87	1	L3	T				muerto	muerto														hT	hTT	Tmuerto	muerto
465	T																					1.9792	0	0	L4	T				muerto	muerto															T	Tmuerto	muerto
466	H																					7.06858	1560	1	L5	H				muerto	muerto															H	Hmuerto	muerto
467	H																0	0	0	XXX	hH	54.2867	10390.6	1	L6	H				muerto	muerto														hH	hHH	Hmuerto	muerto
468	T																0	0	0	XXX	hT	13.5717	3201.87	1	L7	T				muerto	muerto														hT	hTT	Tmuerto	muerto
469	T																0	0	0	XXX	hT	11.4511	2701.58	1	L8	T				muerto	muerto														hT	hTT	Tmuerto	muerto
470	T																					2.74889	648.528	1	L9	T				muerto	muerto															T	Tmuerto	muerto
471	M																					1.25664		1	L10	M				muerto	muerto															M	Mmuerto	muerto
472	H																					0.628319	160	1	L11	H				muerto	muerto															H	Hmuerto	muerto
473	M																					0.879646		1	L12	M				muerto	muerto															M	Mmuerto	muerto
474	T																					0.15708	37.0587	1	L13	T				muerto	muerto															T	Tmuerto	muerto
475	H																					0.125664	32.8889	1	L14	H				muerto	muerto															H	Hmuerto	muerto
476	H																0	0	0	XXX	hH	16.4934	1696.97	1	L16	H				muerto	muerto														hH	hHH	Hmuerto	muerto
477	H																0	0	0	XXX	hH	14.1372	4250	1	L17	H				muerto	muerto														hH	hHH	Hmuerto	muerto
478	T																					4.61814	1089.53	1	L18	T				muerto	muerto															T	Tmuerto	muerto
479	H																					7.91681	746.667	1	L19	H				muerto	muerto															H	Hmuerto	muerto
480	T																					4.52389	1067.29	1	L20	T				muerto	muerto															T	Tmuerto	muerto
481	M																0	0	0	XXX	hM	13.8544		1	L21	M				muerto	muerto														hM	hMM	Mmuerto	muerto
482	T																0	0	0	XXX	hT	9.54259	2251.32	1	L22	T				muerto	muerto														hT	hTT	Tmuerto	muerto
483	H																0	0	0	XXX	hH	15.708	2415.46	1	L23	H				muerto	muerto														hH	hHH	Hmuerto	muerto
484	M																					3.01593		1	L24	M				muerto	muerto															M	Mmuerto	muerto
485	T																					6.03186	1423.06	1	L25	T				muerto	muerto															T	Tmuerto	muerto
486	T																					7.85398	1852.94	1	R1	T				muerto	muerto															T	Tmuerto	muerto
487	T																					4.71239	1111.76	1	R2	T				muerto	muerto															T	Tmuerto	muerto
488	T																0	0	0	XXX	hT	9.04779	2134.58	1	R3	T				muerto	muerto														hT	hTT	Tmuerto	muerto
489	T																					5.49779	1297.06	1	R4	T				muerto	muerto															T	Tmuerto	muerto
490	M																					0.502655		1	R5	M				muerto	muerto															M	Mmuerto	muerto
491	H																					4.52389	0	0	R6	H				muerto	muerto															H	Hmuerto	muerto
492	T																0	0	0	XXX	hT	10.5558	2490.35	1	R7	T				muerto	muerto														hT	hTT	Tmuerto	muerto
493	T																					2.26195	533.646	1	R8	T				muerto	muerto															T	Tmuerto	muerto
494	M																					0.879646		1	R9	M				muerto	muerto															M	Mmuerto	muerto
495	M																					0.424115		1	R10	M				muerto	muerto															M	Mmuerto	muerto
496	T																0	0	0	XXX	hT	11.3097	2668.23	1	R11	T				muerto	muerto														hT	hTT	Tmuerto	muerto
497	H																					0.15708	0	0	R12	H				muerto	muerto															H	Hmuerto	muerto
498	T																					2.82743	667.057	1	R13	T				muerto	muerto															T	Tmuerto	muerto
499	T																					0.353429	83.3822	1	R14	T				muerto	muerto															T	Tmuerto	muerto
500	M																					5.49779		1	R15	M				muerto	muerto															M	Mmuerto	muerto
501	T																					7.91681	1867.76	1	R16	T				muerto	muerto															T	Tmuerto	muerto
502	T																					6.9979	1650.97	1	R17	T				muerto	muerto															T	Tmuerto	muerto
503	T																					5.49779	1297.06	1	R18	T				muerto	muerto															T	Tmuerto	muerto
504	T																					1.69646	400.234	1	R19	T				muerto	muerto															T	Tmuerto	muerto
505	M																					0.282743		1	R20	M				muerto	muerto															M	Mmuerto	muerto
506	T																					0.353429	83.3822	1	R21	T				muerto	muerto															T	Tmuerto	muerto
507	H																					1.13097	0	0	R22	H				muerto	muerto															H	Hmuerto	muerto
508	H																					2.35619	0	0	R23	H				muerto	muerto															H	Hmuerto	muerto
509	T																					1.3823	326.117	1	R24	T				muerto	muerto															T	Tmuerto	muerto
510	T																					0.282743	66.7057	1	R25	T				muerto	muerto															T	Tmuerto	muerto
511	T																0	0	0	XXX	hT	11.404	2690.46	1	A1	T				muerto	muerto														hT	hTT	Tmuerto	muerto
512	M																					2.51327		1	A2	M				muerto	muerto															M	Mmuerto	muerto
513	T																					1.1781	277.941	1	A3	T				muerto	muerto															T	Tmuerto	muerto
514	H																					1.9792	460	1	A4	H				muerto	muerto															H	Hmuerto	muerto
515	T																					2.82743	667.057	1	A5	T				muerto	muerto															T	Tmuerto	muerto
516	H																					4.02124	1074.57	1	A6	H				muerto	muerto															H	Hmuerto	muerto
517	T																					4.45321	1050.62	1	A7	T				muerto	muerto															T	Tmuerto	muerto
518	M																					0.0314159		1	A8	M				muerto	muerto															M	Mmuerto	muerto
519	M																					1.9635		1	A10	M				muerto	muerto															M	Mmuerto	muerto
520	M																					0.0392699		1	A11	M	0.0314159		0	V6	M	0	0	0	XXX	hM	2.74889		1	S14	M					M	MM	MhM	hMM
521	T																					3.07876	726.351	1	A13	T				muerto	muerto															T	Tmuerto	muerto
522	T																					4.61814	1089.53	1	A15	T				muerto	muerto															T	Tmuerto	muerto
523	M																0	0	0	XXX	hM	33.5758		1	A17	M				muerto	muerto														hM	hMM	Mmuerto	muerto
524	T																					1.25664	296.47	1	A18	T				muerto	muerto															T	Tmuerto	muerto
525	T																0	0	0	XXX	hT	112.901	26636	1	A19	T				muerto	muerto														hT	hTT	Tmuerto	muerto
526	T																0	0	0	XXX	hT	32.327	7626.69	1	A20	T				muerto	muerto														hT	hTT	Tmuerto	muerto
527	H																0	0	0	XXX	hH	58.1666	10087	1	A21	H				muerto	muerto														hH	hHH	Hmuerto	muerto
528	H																0	0	0	XXX	hH	31.6673	8362.67	1	A22	H				muerto	muerto														hH	hHH	Hmuerto	muerto
529	T																					3.39292	800.469	1	A23	T				muerto	muerto															T	Tmuerto	muerto
530	H																					1.5708	522.876	1	A24	H				muerto	muerto															H	Hmuerto	muerto
531	M																0	0	0	XXX	hM	10.1788		1	D1	M				muerto	muerto														hM	hMM	Mmuerto	muerto
532	H																					2.54469	576	1	D3	H				muerto	muerto															H	Hmuerto	muerto
533	T																					3.84845	907.939	1	D4	T				muerto	muerto															T	Tmuerto	muerto
534	T																0	0	0	XXX	hT	8.08175	1906.67	1	D5	T				muerto	muerto														hT	hTT	Tmuerto	muerto
535	T																					4.2333	998.733	1	D6	T				muerto	muerto															T	Tmuerto	muerto
536	T																0	0	0	XXX	hT	10.1788	2401.41	1	D7	T				muerto	muerto														hT	hTT	Tmuerto	muerto
537	H																					3.07876	603.077	1	D8	H				muerto	muerto															H	Hmuerto	muerto
538	T																					0.636173	150.088	1	D9	T				muerto	muerto															T	Tmuerto	muerto
539	M																					0.219911		1	D12	M				muerto	muerto															M	Mmuerto	muerto
540	T																0	0	0	XXX	hT	37.6991	8894.1	1	D13	T				muerto	muerto														hT	hTT	Tmuerto	muerto
541	T																					7.85398	1852.94	1	D14	T				muerto	muerto															T	Tmuerto	muerto
542	T																0	0	0	XXX	hT	19.4386	4586.02	1	D15	T				muerto	muerto														hT	hTT	Tmuerto	muerto
543	T																0	0	0	XXX	hT	27.9916	6603.87	1	D16	T				muerto	muerto														hT	hTT	Tmuerto	muerto
544	T																0	0	0	XXX	hT	14.1372	3335.29	1	D17	T				muerto	muerto														hT	hTT	Tmuerto	muerto
545	M																					0.219911		1	D18	M				muerto	muerto															M	Mmuerto	muerto
546	H																					1.63363	583.86	1	D19	H				muerto	muerto															H	Hmuerto	muerto
547	M																					2.82743		1	D22	M				muerto	muerto															M	Mmuerto	muerto
548	T																0	0	0	XXX	hT	19.4386	4586.02	1	D23	T				muerto	muerto														hT	hTT	Tmuerto	muerto
549	T																					5.08938	1200.7	1	D24	T				muerto	muerto															T	Tmuerto	muerto
550	H																0	0	0	XXX	hH	10.1788	3420	1	X1	H	9.62113	2994.44	1	A17	H	0.0549779	0	0	Y12	H	0.777544	525.556	1	D2	H				hH	hHH	HH	HH	HH
551	H																					0.219911	0	0	X2	H				muerto	muerto															H	Hmuerto	muerto
552	T																					4.24115	1000.59	1	X3	T				muerto	muerto															T	Tmuerto	muerto
553	M																					1.3823		1	X4	M				muerto	muerto															M	Mmuerto	muerto
554	H																					0.636173	135	1	X5	H				muerto	muerto															H	Hmuerto	muerto
555	T																					0.777544	183.441	1	X6	T				muerto	muerto															T	Tmuerto	muerto
556	H																					0.219911	25.9259	1	X7	H	0.879646	99.5556	1	A19	H				muerto	muerto										H	HH	Hmuerto	muerto
557	M																0	0	0	XXX	hM	22.9022		1	X8	M				muerto	muerto														hM	hMM	Mmuerto	muerto
558	T																0	0	0	XXX	hT	24.9678	5890.49	1	X9	T				muerto	muerto														hT	hTT	Tmuerto	muerto
559	H																					0.0471239	0	0	X11	H	0.0471239	0	0	A13	H				muerto	muerto										H	HH	Hmuerto	muerto
560	M																0	0	0	XXX	hM	8.55299		1	X12	M				muerto	muerto														hM	hMM	Mmuerto	muerto
561	H																					2.82743	0	0	X13	H				muerto	muerto															H	Hmuerto	muerto
562	H																					0.188496	0	0	X14	H				muerto	muerto															H	Hmuerto	muerto
563	H																					0.125664	18.8235	1	X15	H				muerto	muerto															H	Hmuerto	muerto
564	T																					0.353429	83.3822	1	X18	T				muerto	muerto															T	Tmuerto	muerto
565	H																					0.251327	0	0	X19	H				muerto	muerto															H	Hmuerto	muerto
566	H																					0.15708	0	0	X21	H				muerto	muerto															H	Hmuerto	muerto
567	M																					1.5708		1	X22	M	0.133518		1	A21	M				muerto	muerto										M	MM	Mmuerto	muerto
568	H																					1.06029	375	1	X23	H	1.06814	292.148	1	U4	H				muerto	muerto										H	HH	Hmuerto	muerto
569	T																					7.6969	1815.88	1	U1	T	0	0	0	XXX	hT	0.015708	0	0	Y22	T				muerto	muerto					T	ThT	hTT	Tmuerto
570	M																					4.02124		1	U3	M				muerto	muerto															M	Mmuerto	muerto
571	T																					1.76715	416.911	1	U4	T	0	0	0	XXX	hT	0.0314159	0	0	Y19	T				muerto	muerto					T	ThT	hTT	Tmuerto
572	T																					1.25664	296.47	1	U5	T				muerto	muerto															T	Tmuerto	muerto
573	T																					5.49779	1297.06	1	U6	T				muerto	muerto															T	Tmuerto	muerto
574	T																					4.52389	1067.29	1	U7	T				muerto	muerto															T	Tmuerto	muerto
575	M																					0.188496		1	U10	M				muerto	muerto															M	Mmuerto	muerto
576	T																					1.69646	400.234	1	U11	T				muerto	muerto															T	Tmuerto	muerto
577	M																					0.188496		1	U12	M				muerto	muerto															M	Mmuerto	muerto
578	M																					1.50796		1	U13	M				muerto	muerto															M	Mmuerto	muerto
579	T																					0.494801	116.735	1	U15	T	0	0	0	XXX	hT	0.219911	0	0	V6	T				muerto	muerto					T	ThT	hTT	Tmuerto
580	T																					5.72555	1350.79	1	U17	T				muerto	muerto															T	Tmuerto	muerto
581	T																					0.879646	207.529	1	U19	T				muerto	muerto															T	Tmuerto	muerto
582	H																					0.0392699	0	0	U21	H				muerto	muerto															H	Hmuerto	muerto
583	T																					5.08938	1200.7	1	U22	T	4.27257	13608	1	A5	T	0	0	0	XXX	hT	30.7876	428547	1	S6	T					T	TT	ThT	hTT
584	T																					6.28319	1482.35	1	U23	T				muerto	muerto															T	Tmuerto	muerto
585	H																					4.02124	1094.02	1	U24	H				muerto	muerto															H	Hmuerto	muerto
586	H																					6.65232	1646.94	1	U25	H				muerto	muerto															H	Hmuerto	muerto
587	M																					5.70199		1	J1	M				muerto	muerto															M	Mmuerto	muerto
588	H																					0.981748	285.494	1	J2	H				muerto	muerto															H	Hmuerto	muerto
589	T																					3.51858	830.116	1	J3	T				muerto	muerto															T	Tmuerto	muerto
590	H																					7.85398	2380.95	1	J4	H				muerto	muerto															H	Hmuerto	muerto
591	M																					1.9635		1	J6	M				muerto	muerto															M	Mmuerto	muerto
592	M																					0.981748		1	J7	M				muerto	muerto															M	Mmuerto	muerto
593	M																					0.628319		1	J8	M				muerto	muerto															M	Mmuerto	muerto
594	M																					0.424115		1	J9	M				muerto	muerto															M	Mmuerto	muerto
595	H																					0.879646	275.556	1	J10	H				muerto	muerto															H	Hmuerto	muerto
596	H																					0.0314159	7.40741	1	J11	H				muerto	muerto															H	Hmuerto	muerto
597	M																					3.07876		1	J12	M				muerto	muerto															M	Mmuerto	muerto
598	H																					4.71239	693.333	1	J14	H				muerto	muerto															H	Hmuerto	muerto
599	H																										0.777544	0	0	I1	H				muerto	muerto											H	Hmuerto	muerto
600	T																					0	0	0	XXX	hT	11.5611	36821.6	1	I2	T				muerto	muerto										hT	hTT	Tmuerto	muerto
601	T																										2.40332	7654.48	1	I3	T				muerto	muerto											T	Tmuerto	muerto
602	H																										1.06029	150	1	I4	H				muerto	muerto											H	Hmuerto	muerto
603	T																					0	0	0	XXX	hT	122.718	390854	1	I5	T				muerto	muerto										hT	hTT	Tmuerto	muerto
604	M																										0.84823		1	I6	M				muerto	muerto											M	Mmuerto	muerto
605	T																										4.31969	13758.1	1	I7	T				muerto	muerto											T	Tmuerto	muerto
606	T																					0	0	0	XXX	hT	10.7757	34320.1	1	I8	T				muerto	muerto										hT	hTT	Tmuerto	muerto
607	T																										2.7646	8805.16	1	I9	T				muerto	muerto											T	Tmuerto	muerto
608	T																					0	0	0	XXX	hT	33.5758	106938	1	I10	T				muerto	muerto										hT	hTT	Tmuerto	muerto
609	T																					0	0	0	XXX	hT	52.2054	166272	1	I11	T				muerto	muerto										hT	hTT	Tmuerto	muerto
610	H																										1.13097	247.273	1	I12	H				muerto	muerto											H	Hmuerto	muerto
611	M																					0	0	0	XXX	hM	56.745		1	I13	M				muerto	muerto										hM	hMM	Mmuerto	muerto
612	M																					0	0	0	XXX	hM	13.9958		1	I14	M				muerto	muerto										hM	hMM	Mmuerto	muerto
613	M																					0	0	0	XXX	hM	36.3168		1	I15	M				muerto	muerto										hM	hMM	Mmuerto	muerto
614	T																										1.4844	4727.77	1	I16	T				muerto	muerto											T	Tmuerto	muerto
615	T																					0	0	0	XXX	hT	41.5633	132378	1	I17	T				muerto	muerto										hT	hTT	Tmuerto	muerto
616	T																					0	0	0	XXX	hT	18.8496	60035.2	1	I18	T				muerto	muerto										hT	hTT	Tmuerto	muerto
617	H																										0.0785398	5880	1	I19	H				muerto	muerto											H	Hmuerto	muerto
618	T																										0.942478	3001.76	1	I20	T				muerto	muerto											T	Tmuerto	muerto
619	T																										3.26726	10406.1	1	I21	T				muerto	muerto											T	Tmuerto	muerto
620	T																										0.0392699	0	0	I22	T				muerto	muerto											T	Tmuerto	muerto
621	T																					0	0	0	XXX	hT	17.8128	56733.2	1	I23	T				muerto	muerto										hT	hTT	Tmuerto	muerto
622	H																										2.7646	743.111	1	I24	H				muerto	muerto											H	Hmuerto	muerto
623	T																					0	0	0	XXX	hT	45.9458	146336	1	K1	T				muerto	muerto										hT	hTT	Tmuerto	muerto
624	M																										2.63894		1	K2	M				muerto	muerto											M	Mmuerto	muerto
625	H																										3.95841	560	1	K3	H				muerto	muerto											H	Hmuerto	muerto
626	H																					0	0	0	XXX	hH	10.5558	2090.67	1	K4	H				muerto	muerto										hH	hHH	Hmuerto	muerto
627	T																					0	0	0	XXX	hT	19.7213	62811.8	1	K5	T				muerto	muerto										hT	hTT	Tmuerto	muerto
628	T																					0	0	0	XXX	hT	9.04779	28816.9	1	K6	T				muerto	muerto										hT	hTT	Tmuerto	muerto
629	T																										4.51604	14383.4	1	K7	T				muerto	muerto											T	Tmuerto	muerto
630	T																					0	0	0	XXX	hT	58.308	185709	1	K8	T				muerto	muerto										hT	hTT	Tmuerto	muerto
631	T																										1.76715	5628.3	1	K9	T				muerto	muerto											T	Tmuerto	muerto
632	T																					0	0	0	XXX	hT	26.7035	85049.8	1	K10	T				muerto	muerto										hT	hTT	Tmuerto	muerto
633	T																					0	0	0	XXX	hT	43.1027	137280	1	K11	T				muerto	muerto										hT	hTT	Tmuerto	muerto
634	H																										0.706858	214.286	1	K12	H	0	0	0	XXX	hH	1.76715	1240.38	1	S12	H						H	HhH	hHH
635	H																					0	0	0	XXX	hH	55.9832	17058.5	1	K13	H				muerto	muerto										hH	hHH	Hmuerto	muerto
636	T																										0.0314159	100.059	1	K14	T				muerto	muerto											T	Tmuerto	muerto
637	M																										2.38761		1	K15	M				muerto	muerto											M	Mmuerto	muerto
638	M																										0.636173		1	K16	M				muerto	muerto											M	Mmuerto	muerto
639	H																					0	0	0	XXX	hH	12.0637	0	0	K17	H				muerto	muerto										hH	hHH	Hmuerto	muerto
640	T																										7.35133	23413.7	1	K18	T				muerto	muerto											T	Tmuerto	muerto
641	M																										1.62577		1	K19	M				muerto	muerto											M	Mmuerto	muerto
642	H																										3.92699	1877.39	1	K20	H				muerto	muerto											H	Hmuerto	muerto
643	M																					0	0	0	XXX	hM	9.62113		1	K21	M				muerto	muerto										hM	hMM	Mmuerto	muerto
644	H																					0	0	0	XXX	hH	8.08175	2879.51	1	K22	H				muerto	muerto										hH	hHH	Hmuerto	muerto
645	H																					0	0	0	XXX	hH	17.1767	6364.29	1	K23	H				muerto	muerto										hH	hHH	Hmuerto	muerto
646	H																										0.0235619	2.89855	1	A2	H				muerto	muerto											H	Hmuerto	muerto
647	T																										0.109956	0	0	A7	T				muerto	muerto											T	Tmuerto	muerto
648	H																					0	0	0	XXX	hH	28.2743	9200	1	A8	H	0.251327	0	0	V5	H				muerto	muerto					hH	hHH	HH	Hmuerto
649	M																										0.141372		0	A12	M				muerto	muerto											M	Mmuerto	muerto
650	T																					0	0	0	XXX	hT	10.7442	34220	1	A16	T	1.20166	1300.76	1	Y16	T	1.75929	24488.4	1	D6	T					hT	hTT	TT	TT
651	H																										0.102102	0	0	A22	H				muerto	muerto											H	Hmuerto	muerto
652	T																										0.102102	0	0	A23	T				muerto	muerto											T	Tmuerto	muerto
653	T																										0.0549779	0	0	A24	T				muerto	muerto											T	Tmuerto	muerto
654	H																										0.0471239	0	0	U1	H				muerto	muerto											H	Hmuerto	muerto
655	T																										3.11018	9905.8	1	U2	T				muerto	muerto											T	Tmuerto	muerto
656	M																										0.84823		1	U3	M				muerto	muerto											M	Mmuerto	muerto
657	T																					0	0	0	XXX	hT	32.9867	105062	1	U6	T				muerto	muerto										hT	hTT	Tmuerto	muerto
658	M																										1.76715		1	U8	M				muerto	muerto											M	Mmuerto	muerto
659	M																										0.0235619		0	U9	M				muerto	muerto											M	Mmuerto	muerto
660	M																										0.0549779		0	U11	M				muerto	muerto											M	Mmuerto	muerto
661	M																										0.0314159		1	U12	M				muerto	muerto											M	Mmuerto	muerto
662	H																										1.41372	0	0	U13	H				muerto	muerto											H	Hmuerto	muerto
663	T																										0.227765	725.425	1	U15	T	0.408407	5628.3	1	V1	T	0.345575	4810.22	1	D16	T						T	TT	TT
664	H																										1.90852	0	0	U17	H				muerto	muerto											H	Hmuerto	muerto
665	M																										0.0942478		0	U18	M				muerto	muerto											M	Mmuerto	muerto
666	H																										0.0706858	0	0	U22	H				muerto	muerto											H	Hmuerto	muerto
667	T																										0.0785398	0	0	U23	T				muerto	muerto											T	Tmuerto	muerto
668	T																										0.133518	0	0	U24	T				muerto	muerto											T	Tmuerto	muerto
669	T																										0.502655	0	0	V2	T				muerto	muerto											T	Tmuerto	muerto
670	M																										0.133518		0	V3	M				muerto	muerto											M	Mmuerto	muerto
671	T																										0.141372	0	0	V4	T				muerto	muerto											T	Tmuerto	muerto
672	T																										0.0863938	0	0	V5	T				muerto	muerto											T	Tmuerto	muerto
673	T																					0	0	0	XXX	hT	13.5717	43225.3	1	V7	T				muerto	muerto										hT	hTT	Tmuerto	muerto
674	M																					0	0	0	XXX	hM	35.4057		1	V8	M				muerto	muerto										hM	hMM	Mmuerto	muerto
675	H																										0.84823	256.552	1	V9	H				muerto	muerto											H	Hmuerto	muerto
676	T																										0.0942478	300.176	1	V11	T				muerto	muerto											T	Tmuerto	muerto
677	M																										0.0314159		0	V12	M				muerto	muerto											M	Mmuerto	muerto
678	M																										0.0314159		0	V13	M				muerto	muerto											M	Mmuerto	muerto
679	H																										0.0706858	3.33333	1	V14	H				muerto	muerto											H	Hmuerto	muerto
680	H																										0.0314159	0	0	V16	H				muerto	muerto											H	Hmuerto	muerto
681	M																					0	0	0	XXX	hM	12.5664		1	V18	M				muerto	muerto										hM	hMM	Mmuerto	muerto
682	T																										3.76991	12007	1	V19	T				muerto	muerto											T	Tmuerto	muerto
683	H																										0.439823	0	0	V20	H				muerto	muerto											H	Hmuerto	muerto
684	H																					0	0	0	XXX	hH	18.449	8004	1	V21	H				muerto	muerto										hH	hHH	Hmuerto	muerto
685	H																										2.89027	177.185	1	V22	H				muerto	muerto											H	Hmuerto	muerto
686	H																					0	0	0	XXX	hH	18.5982	7542.52	1	V23	H				muerto	muerto										hH	hHH	Hmuerto	muerto
687	T																										0.15708	0	0	V24	T				muerto	muerto											T	Tmuerto	muerto
688	T																										0.0471239	150.088	1	Z1	T				muerto	muerto											T	Tmuerto	muerto
689	H																										0.0628319	19.4239	1	Z2	H				muerto	muerto											H	Hmuerto	muerto
690	T																										0.227765	725.425	1	Z3	T				muerto	muerto											T	Tmuerto	muerto
691	H																					0	0	0	XXX	hH	47.5009	10752	1	Z4	H				muerto	muerto										hH	hHH	Hmuerto	muerto
692	H																										5.93761	1033.85	1	Z5	H				muerto	muerto											H	Hmuerto	muerto
693	T																					0	0	0	XXX	hT	8.46659	0	0	Z6	T				muerto	muerto										hT	hTT	Tmuerto	muerto
694	H																										2.54469	687.273	1	Z7	H				muerto	muerto											H	Hmuerto	muerto
695	T																										1.69646	5403.16	1	Z8	T				muerto	muerto											T	Tmuerto	muerto
696	T																					0	0	0	XXX	hT	15.9043	50654.7	1	Z9	T				muerto	muerto										hT	hTT	Tmuerto	muerto
697	H																					0	0	0	XXX	hH	32.7982	6650.67	1	Z10	H				muerto	muerto										hH	hHH	Hmuerto	muerto
698	H																					0	0	0	XXX	hH	8.46659	2994.44	1	Z11	H				muerto	muerto										hH	hHH	Hmuerto	muerto
699	H																										2.89027	967.704	1	Z12	H				muerto	muerto											H	Hmuerto	muerto
700	T																										0.596903	1901.11	1	Z13	T				muerto	muerto											T	Tmuerto	muerto
701	T																					0	0	0	XXX	hT	8.4823	27015.8	1	Z14	T				muerto	muerto										hT	hTT	Tmuerto	muerto
702	M																					0	0	0	XXX	hM	18.0642		1	Z15	M				muerto	muerto										hM	hMM	Mmuerto	muerto
703	T																					0	0	0	XXX	hT	14.577	46427.2	1	Z16	T				muerto	muerto										hT	hTT	Tmuerto	muerto
704	M																					0	0	0	XXX	hM	70.3638		1	Z17	M				muerto	muerto										hM	hMM	Mmuerto	muerto
705	T																					0	0	0	XXX	hT	56.5487	180105	1	Z18	T				muerto	muerto										hT	hTT	Tmuerto	muerto
706	M																										3.39292		1	Z19	M				muerto	muerto											M	Mmuerto	muerto
707	H																										0.408407	0	0	Z20	H				muerto	muerto											H	Hmuerto	muerto
708	H																										1.5708	181.07	1	Z21	H				muerto	muerto											H	Hmuerto	muerto
709	T																										1.5708	5002.93	1	Z21b	T				muerto	muerto											T	Tmuerto	muerto
710	H																										0.314159	77.037	1	Z22	H				muerto	muerto											H	Hmuerto	muerto
711	T																										0.376991	1200.7	1	Z23	T				muerto	muerto											T	Tmuerto	muerto
712	T																										1.22522	3902.28	1	S1	T				muerto	muerto											T	Tmuerto	muerto
713	M																										5.69414		1	S2	M				muerto	muerto											M	Mmuerto	muerto
714	M																										2.12058		0	S4	M	0.502655		0	Y8	M				muerto	muerto						M	MM	Mmuerto
715	T																										0.69115	2201.29	1	S6	T	0.408407	4502.64	1	Y6	T				muerto	muerto						T	TT	Tmuerto
716	T																										5.27788	16809.8	1	S7	T				muerto	muerto											T	Tmuerto	muerto
717	T																										1.06814	3401.99	1	S8	T				muerto	muerto											T	Tmuerto	muerto
718	M																										0.00785398		0	S9	M				muerto	muerto											M	Mmuerto	muerto
719	M																										0.0314159		0	S10	M				muerto	muerto											M	Mmuerto	muerto
720	H																															0.125664	0	0	C5	H				muerto	muerto							H	Hmuerto
721	M																															1.69646		1	T1	M				muerto	muerto							M	Mmuerto
722	M																															0.361283		1	Y1a	M				muerto	muerto							M	Mmuerto
723	T																															0.361283	0	0	Y1b	T				muerto	muerto							T	Tmuerto
724	T																															0.251327	0	0	Y14b	T				muerto	muerto							T	Tmuerto
725	T																															0.282743	0	0	C4	T				muerto	muerto							T	Tmuerto
726	M																															0.188496		1	C10	M				muerto	muerto							M	Mmuerto
727	T																															1.41372	0	0	T5	T				muerto	muerto							T	Tmuerto
728	T																															1.76715	3827.24	1	Y21	T	3.67566	51163.3	1	D13	T							T	TT
729	T																															2.38761	1300.76	1	T6	T				muerto	muerto							T	Tmuerto
730	T																															0.596903	7604.45	1	T7	T				muerto	muerto							T	Tmuerto
731	T																															0.636173	1901.11	1	T11	T				muerto	muerto							T	Tmuerto
732	T																															4.31969	2026.19	1	T15	T				muerto	muerto							T	Tmuerto
733	T																															2.26195	13758.1	1	T16	T				muerto	muerto							T	Tmuerto
734	T																															4.31969	7204.22	1	T25	T				muerto	muerto							T	Tmuerto
735	T																															0.918916	13758.1	1	Z8	T				muerto	muerto							T	Tmuerto
736	T																															2.63894	2926.71	1	Z12	T				muerto	muerto							T	Tmuerto
737	T																															1.20166	8404.92	1	Z17	T				muerto	muerto							T	Tmuerto
738	T																															3.73064	3827.24	1	L2	T				muerto	muerto							T	Tmuerto
739	T																															3.26726	11882	1	L3	T				muerto	muerto							T	Tmuerto
740	T																															0.408407	10406.1	1	Y3	T				muerto	muerto							T	Tmuerto
741	H																															0.376991	1300.76	1	Y7	H				muerto	muerto							H	Hmuerto
742	T																															1.75929	0	0	Y2	T				muerto	muerto							T	Tmuerto
743	H																															1.4844	0	0	Y4	H				muerto	muerto							H	Hmuerto
744	H																															0.282743	0	0	Y9	H				muerto	muerto							H	Hmuerto
745	T																															0.251327	0	0	Y10	T				muerto	muerto							T	Tmuerto
746	T																															0.918916	0	0	Y11	T				muerto	muerto							T	Tmuerto
747	T																															0.0549779	0	0	Y13	T				muerto	muerto							T	Tmuerto
748	T																															3.01593	0	0	Y15	T				muerto	muerto							T	Tmuerto
749	T																															0.0235619	0	0	Y17	T				muerto	muerto							T	Tmuerto
750	M																															0.188496		0	Y18	M				muerto	muerto							M	Mmuerto
751	T																															0.015708	0	0	Y20	T				muerto	muerto							T	Tmuerto
752	T																															0.0471239	0	0	Y24	T				muerto	muerto							T	Tmuerto
753	T																															0.219911	0	0	Y25	T				muerto	muerto							T	Tmuerto
754	H																															0.0942478	0	0	V7	H				muerto	muerto							H	Hmuerto
755	T																															0.0942478	0	0	V8	T				muerto	muerto							T	Tmuerto
756	H																															0.0471239	0	0	V10	H				muerto	muerto							H	Hmuerto
757	T																															0.0706858	0	0	V11	T	0.534071	7433.98	1	D12	T							T	TT
758	T																															0.0314159	0	0	V12	T				muerto	muerto							T	Tmuerto
759	T																															0.188496	0	0	V13	T				muerto	muerto							T	Tmuerto
760	H																															0.125664	0	0	V14	H				muerto	muerto							H	Hmuerto
761	H																															0.0235619	0	0	V15	H				muerto	muerto							H	Hmuerto
762	T																															0.0235619	0	0	V16	T				muerto	muerto							T	Tmuerto
763	H																															0.015708	0	0	V17	H				muerto	muerto							H	Hmuerto
764	T																															0.0235619	0	0	V21	T	4.61814	64282.1	1	S15	T							T	TT
765	T																															0.00785398	0	0	V22	T				muerto	muerto							T	Tmuerto
766	H																															0.15708	0	0	C2	H				muerto	muerto							H	Hmuerto
767	T																															0.0235619	0	0	C3	T				muerto	muerto							T	Tmuerto
768	H																															0.636173	0	0	C6	H				muerto	muerto							H	Hmuerto
769	H																															0.0235619	0	0	C7	H				muerto	muerto							H	Hmuerto
770	M																															0.219911		0	C8	M				muerto	muerto							M	Mmuerto
771	H																															0.565487	0	0	C9	H				muerto	muerto							H	Hmuerto
772	H																															0.0314159	0	0	C11	H	3.84845	2384.47	1	S1	H							H	HH
773	T																															0.0314159	0	0	C12	T				muerto	muerto							T	Tmuerto
774	H																															0.015708	0	0	C13	H				muerto	muerto							H	Hmuerto
775	T																															0.188496	0	0	C14	T				muerto	muerto							T	Tmuerto
776	H																															0.0392699	0	0	C15	H				muerto	muerto							H	Hmuerto
777	T																															0.00785398	0	0	C16	T				muerto	muerto							T	Tmuerto
778	H																															0.00785398	0	0	C17	H				muerto	muerto							H	Hmuerto
779	T																															0.00785398	0	0	C18	T				muerto	muerto							T	Tmuerto
780	T																															0.0314159	0	0	C19	T				muerto	muerto							T	Tmuerto
781	T																															0.015708	0	0	C20	T				muerto	muerto							T	Tmuerto
782	T																															0.00785398	0	0	T2	T				muerto	muerto							T	Tmuerto
783	T																															0.502655	0	0	T3	T				muerto	muerto							T	Tmuerto
784	H																															0.251327	0	0	T4	H				muerto	muerto							H	Hmuerto
785	T																															0.219911	0	0	T8	T				muerto	muerto							T	Tmuerto
786	T																															0.15708	0	0	T9	T				muerto	muerto							T	Tmuerto
787	T																															0.0471239	0	0	T10	T				muerto	muerto							T	Tmuerto
788	H																															0.188496	0	0	T12	H				muerto	muerto							H	Hmuerto
789	T																															0.918916	0	0	T13	T				muerto	muerto							T	Tmuerto
790	H																															0.879646	0	0	T14	H				muerto	muerto							H	Hmuerto
791	M																															0.015708		0	T17	M				muerto	muerto							M	Mmuerto
792	T																															0.00785398	0	0	T18	T				muerto	muerto							T	Tmuerto
793	T																															0.00785398	0	0	T20	T				muerto	muerto							T	Tmuerto
794	T																															0.0549779	0	0	T21	T				muerto	muerto							T	Tmuerto
795	T																															0.0314159	0	0	T22	T				muerto	muerto							T	Tmuerto
796	T																															0.0392699	0	0	T23	T				muerto	muerto							T	Tmuerto
797	T																															0.015708	0	0	T24	T				muerto	muerto							T	Tmuerto
798	M																															0.314159		0	Z1	M				muerto	muerto							M	Mmuerto
799	M																															0.282743		0	Z2	M				muerto	muerto							M	Mmuerto
800	T																															0.251327	0	0	Z3	T				muerto	muerto							T	Tmuerto
801	T																															1.41372	0	0	Z4	T				muerto	muerto							T	Tmuerto
802	H																															0.345575	0	0	Z5	H				muerto	muerto							H	Hmuerto
803	T																															0.251327	0	0	Z6	T				muerto	muerto							T	Tmuerto
804	H																															0.125664	0	0	Z7	H				muerto	muerto							H	Hmuerto
805	H																															1.27235	0	0	Z9	H				muerto	muerto							H	Hmuerto
806	H																															0.015708	0	0	Z10	H				muerto	muerto							H	Hmuerto
807	T																															1.41372	0	0	Z13	T				muerto	muerto							T	Tmuerto
808	T																															0.0863938	0	0	Z14	T				muerto	muerto							T	Tmuerto
809	T																															0.0471239	0	0	Z15	T				muerto	muerto							T	Tmuerto
810	M																															0.015708		0	Z16	M				muerto	muerto							M	Mmuerto
811	H																															0.376991	0	0	Z18	H				muerto	muerto							H	Hmuerto
812	H																															0.141372	0	0	Z19	H				muerto	muerto							H	Hmuerto
813	T																															0.471239	0	0	Z22	T				muerto	muerto							T	Tmuerto
814	H																															0.188496	0	0	L4	H				muerto	muerto							H	Hmuerto
815	H																															0.314159	0	0	L5	H				muerto	muerto							H	Hmuerto
816	M																															0.0314159		0	L8	M				muerto	muerto							M	Mmuerto
817	T																															0.628319	0	0	V2	T				muerto	muerto							T	Tmuerto
818	H																															0.314159	0	0	Z21	H				muerto	muerto							H	Hmuerto
819	T																															0.251327	0	0	V20	T				muerto	muerto							T	Tmuerto
820	T																															1.13097	0	0	Z11	T				muerto	muerto							T	Tmuerto
821	H																																				2.15984	1283.68	1	D5	H								H
822	H																																				1.25664	1114.81	1	D18	H								H
823	H																																				7.03717	4280.89	1	D21	H								H
824	H																																				1.88496	907.778	1	D22	H								H
825	H																																				0.219911	185.802	1	D23	H								H
826	H																																				1.13097	505.882	1	S3	H								H
827	H																															0	0	0	XXX	hH	11.4511	11268.5	1	S7	H							hH	hHH
828	H																																				1.25664	1146.67	1	S8	H								H
829	H																																				0.0785398	34.838	1	S11	H								H
830	H																																				0.0549779	0	0	S19	H								H
831	H																																				0.219911	167.222	1	S23	H								H
832	H																																				0.0706858	46.859	1	J3	H								H
833	H																																				4.80664	3440	1	J4	H								H
834	H																																				0.565487	0	0	J6	H								H
835	H																																				2.38761	1331.41	1	J16	H								H
836	H																																				0.84823	541.481	1	J17	H								H
837	H																																				1.9635	1288.13	1	J21	H								H
838	H																															0	0	0	XXX	hH	17.2552	21243.5	1	J23	H							hH	hHH
839	H																																				7.53982	6051.85	1	E4	H								H
840	H																															0	0	0	XXX	hH	8.55299	4532.92	1	E6	H							hH	hHH
841	H																																				2.74889	1924.38	1	E8	H								H
842	H																															0	0	0	XXX	hH	23.7504	33444.4	1	E11	H							hH	hHH
843	H																																				1.75929	1911.11	1	E13	H								H
844	H																																				0.0549779	3.98148	1	E16	H								H
845	H																																				3.46361	2633.75	1	E22	H								H
846	H																																				1.37445	754.823	1	V3	H								H
847	H																															0	0	0	XXX	hH	11.3097	11108.3	1	V4	H							hH	hHH
848	H																																				0.0628319	66.8889	1	V13	H								H
849	H																																				1.9635	2402.62	1	V14	H								H
850	H																																				2.51327	0	0	V22	H								H
851	M																																				5.77268		1	D4	M								M
852	M																																				0.219911		1	D9	M								M
853	M																																				1.3823		1	D20	M								M
854	M																																				3.46361		1	S4	M								M
855	M																																				0.0392699		1	S10	M								M
856	M																																				0.424115		1	S24	M								M
857	M																															0	0	0	XXX	hM	9.50332		1	J1	M							hM	hMM
858	M																															0	0	0	XXX	hM	16.9332		1	J2	M							hM	hMM
859	M																																				0.706858		1	J7	M								M
860	M																																				0.565487		1	J8	M								M
861	M																																				0.636173		1	J12	M								M
862	M																																				0.494801		1	J15	M								M
863	M																																				0.706858		1	E1	M								M
864	M																																				0.439823		1	E9	M								M
865	M																																				2.69392		1	E20	M								M
866	M																																				0.879646		1	E21	M								M
867	M																															0	0	0	XXX	hM	13.5717		1	E25	M							hM	hMM
868	M																																				4.45321		1	V6	M								M
869	M																																				1.5708		1	V11	M								M
870	M																																				1.13097		1	V16	M								M
871	M																																				0.0863938		1	V24	M								M
872	T																															0	0	0	XXX	hT	8.54513	118944	1	D1	T							hT	hTT
873	T																																				0.408407	5684.81	1	D10	T								T
874	T																																				0.353429	4919.55	1	D14	T								T
875	T																																				3.67566	51163.3	1	D17	T								T
876	T																																				1.50796	20990.1	1	D19	T								T
877	T																															0	0	0	XXX	hT	10.2102	142120	1	S2	T							hT	hTT
878	T																															0	0	0	XXX	hT	11.781	163985	1	S5	T							hT	hTT
879	T																																				3.33794	46462.4	1	S9	T								T
880	T																																				0.879646	12244.2	1	S13	T								T
881	T																																				0.502655	6996.69	1	S16	T								T
882	T																																				6.54237	91066.3	1	S20	T								T
883	T																																				0.188496	2623.76	1	S21	T								T
884	T																																				1.50796	20990.1	1	S22	T								T
885	T																																				0.565487	7871.28	1	J9	T								T
886	T																															0	0	0	XXX	hT	9.50332	132281	1	J10	T							hT	hTT
887	T																															0	0	0	XXX	hT	15.8336	220396	1	J11	T							hT	hTT
888	T																																				2.15984	30063.9	1	J13	T								T
889	T																															0	0	0	XXX	hT	50.8938	708415	1	J14	T							hT	hTT
890	T																															0	0	0	XXX	hT	24.6301	342838	1	J18	T							hT	hTT
891	T																																				3.67566	51163.3	1	J19	T								T
892	T																																				3.11018	43292	1	J20	T								T
893	T																															0	0	0	XXX	hT	12.4407	173168	1	J22	T							hT	hTT
894	T																																				2.15984	30063.9	1	E3	T								T
895	T																																				2.15984	30063.9	1	E5	T								T
896	T																																				0.918916	12790.8	1	E7	T								T
897	T																															0	0	0	XXX	hT	17.2788	240511	1	E10	T							hT	hTT
898	T																															0	0	0	XXX	hT	11.781	163985	1	E12	T							hT	hTT
899	T																																				0.376991	5247.52	1	E17	T								T
900	T																															0	0	0	XXX	hT	10.9956	153053	1	E18	T							hT	hTT
901	T																															0	0	0	XXX	hT	10.5558	146930	1	E19	T							hT	hTT
902	T																																				0.879646	12244.2	1	E23	T								T
903	T																																				2.82743	39356.4	1	E24	T								T
904	T																																				1.25664	17491.7	1	V1	T								T
905	T																																				0.879646	12244.2	1	V2	T								T
906	T																															0	0	0	XXX	hT	10.1788	141683	1	V5	T							hT	hTT
907	T																																				0.219911	3061.05	1	V7	T								T
908	T																																				0.706858	9839.09	1	V8	T								T
909	T																																				1.76715	24597.7	1	V9	T								T
910	T																																				0.439823	6122.1	1	V10	T								T
911	T																																				3.53429	49195.5	1	V12	T								T
912	T																															0	0	0	XXX	hT	58.5279	814677	1	V15	T							hT	hTT
913	T																															0	0	0	XXX	hT	11.3097	157426	1	V17	T							hT	hTT
914	T																																				2.12058	29517.3	1	V18	T								T
915	T																															0	0	0	XXX	hT	8.04248	111947	1	V19	T							hT	hTT
916	T																																				2.74889	38263.1	1	V20	T								T
917	T																																				3.11018	43292	1	V21	T								T
918	T																																				2.55254	35530.1	1	V23	T								T
919	T																																				2.55254	35530.1	1	V25	T								T
920	H																																				0.989602	0	0	S17	H								H
921	T																																				0.015708	0	0	S18	T								T
922	T																																				0.0549779	0	0	E2	T								T
923	T																																				0.0314159	0	0	E14	T								T
924	T																																				0.015708	0	0	E15	T								T
mean cystocarp			0					0					0					0					0					0					0					0
Nr fertiles	>0	T	8				T	56				T	35				T	39				T	67				T	56				T	16				T	59
		H	0				H	27				H	40				H	26				H	42				H	37				H	1				H	30
		M	4				M	19				M	25				M	22				M	32				M	23				M	4				M	24
new recruits	<8,5	T	42				T	81				T	44				T	52				T	51				T	46				T	71				T	47
		H	32				H	39				H	32				H	46				H	42				H	37				H	34				H	29
		M	19				M	32				M	23				M	27				M	27				M	25				M	12				M	21
cystocarp calculus:			0					0					0					0					0					0					0					0
effective fertilities
cystocarp fertility
tetrasporophyte fertility
tetrasporophyte fertility
male fertility
female fertility

## Sheet: growth niebla1
Población Niebla 1																		absolute volume growth
																		transition period 1
N° individuo	sexo	transition								growth								TT	Tht	HH	Ht	MM	Mhm	htT	hhH	hmM
1	T	Tmuerto	muerto							-68.4239	0	0	0	0	0	0		0	0	0	0	0	0	0	0	0
2	H	Hmuerto	muerto							-0.494801	0	0	0	0	0	0		0	0	0	0	0	0	0	0	0
3	H	HH	HH	Hmuerto	muerto					9.01637	8.63938	-18.0642	0	0	0	0		0	0	9.01637	0	0	0	0	0	0
4	M	MM	Mmuerto	muerto						23.6798	-24.2452	0	0	0	0	0		0	0	0	0	23.6798	0	0	0	0
5	M	Mmuerto	muerto							-0.0942478	0	0	0	0	0	0		0	0	0	0	0	0	0	0	0
6	H	HH	Hmuerto	muerto						-31.3138	-2.55254	0	0	0	0	0		0	0	-31.3138	0	0	0	0	0	0
7	H	HH	HhH	hHH	Hmuerto	muerto				2.13628	-2.35619	0.015708	-0.015708	0	0	0		0	0	2.13628	0	0	0	0	0	0
8	T	Tmuerto	muerto							-1.3823	0	0	0	0	0	0		0	0	0	0	0	0	0	0	0
9	T	Tmuerto	muerto							-0.314159	0	0	0	0	0	0		0	0	0	0	0	0	0	0	0
10	M	Mmuerto	muerto							-0.00628319	0	0	0	0	0	0		0	0	0	0	0	0	0	0	0
11	H	Hmuerto	muerto							-0.706858	0	0	0	0	0	0		0	0	0	0	0	0	0	0	0
12	H	HH	Hmuerto	muerto						-22.8708	-10.9956	0	0	0	0	0		0	0	-22.8708	0	0	0	0	0	0
13	H	Hmuerto	muerto							-0.439823	0	0	0	0	0	0		0	0	0	0	0	0	0	0	0
14	T	TT	Tmuerto	muerto						15.2053	-21.2372	0	0	0	0	0		15.2053	0	0	0	0	0	0	0	0
15	T	Tmuerto	muerto							-0.282743	0	0	0	0	0	0		0	0	0	0	0	0	0	0	0
16	T	Tmuerto	muerto							-0.565487	0	0	0	0	0	0		0	0	0	0	0	0	0	0	0
17	T	ThT	hTT	Tmuerto	muerto					-1.25664	7.06858	-7.06858	0	0	0	0		0	-1.25664	0	0	0	0	0	0	0
18	T	TT	TT	Tmuerto	muerto					81.9484	-19.2501	-65.8085	0	0	0	0		81.9484	0	0	0	0	0	0	0	0
19	T	Tmuerto	muerto							-0.0942478	0	0	0	0	0	0		0	0	0	0	0	0	0	0	0
20	T	Tmuerto	muerto							-10.0531	0	0	0	0	0	0		0	0	0	0	0	0	0	0	0
21	H	Hmuerto	muerto							-2.15984	0	0	0	0	0	0		0	0	0	0	0	0	0	0	0
22	M	Mmuerto	muerto							-0.125664	0	0	0	0	0	0		0	0	0	0	0	0	0	0	0
23	M	Mmuerto	muerto							-0.0942478	0	0	0	0	0	0		0	0	0	0	0	0	0	0	0
24	H	Hmuerto	muerto							-1.1781	0	0	0	0	0	0		0	0	0	0	0	0	0	0	0
25	M	Mmuerto	muerto							-1.37445	0	0	0	0	0	0		0	0	0	0	0	0	0	0	0
26	M	Mmuerto	muerto							-1.76715	0	0	0	0	0	0		0	0	0	0	0	0	0	0	0
27	H	Hmuerto	muerto							-47.6658	0	0	0	0	0	0		0	0	0	0	0	0	0	0	0
28	H	Hmuerto	muerto							-0.424115	0	0	0	0	0	0		0	0	0	0	0	0	0	0	0
29	H	HhH	hHH	HH	HH	HH	HH	Hmuerto		-46.2442	4.31969	-3.47146	2.96881	1.5708	73.152	-78.5398		0	0	0	0	0	0	0	-46.2442	0
30	H	Hmuerto	muerto							-72.3823	0	0	0	0	0	0		0	0	0	0	0	0	0	0	0
31	H	HH	HH	Hmuerto	muerto					-2.87456	-5.95332	-0.0785398	0	0	0	0		0	0	-2.87456	0	0	0	0	0	0
32	H	Hmuerto	muerto							-11.5611	0	0	0	0	0	0		0	0	0	0	0	0	0	0	0
33	H	HH	HH	HH	HhH	hHH	HH	Hmuerto		112.218	-132.387	13.3832	-22.6195	75.3982	-60.7663	-14.632		0	0	112.218	0	0	0	0	0	0
34	H	Hmuerto	muerto							-10.9956	0	0	0	0	0	0		0	0	0	0	0	0	0	0	0
35	H	Hmuerto	muerto							-215.042	0	0	0	0	0	0		0	0	0	0	0	0	0	0	0
36	M	Mmuerto	muerto							-1.63363	0	0	0	0	0	0		0	0	0	0	0	0	0	0	0
37	M	MM	MhM	hMM	Mmuerto	muerto				-7.53982	-3.01593	0.439823	-0.439823	0	0	0		0	0	0	0	-7.53982	0	0	0	0
38	M	Mmuerto	muerto							-55.4177	0	0	0	0	0	0		0	0	0	0	0	0	0	0	0
39	M	Mmuerto	muerto							-22.5645	0	0	0	0	0	0		0	0	0	0	0	0	0	0	0
40	M	MM	MM	Mmuerto	muerto					15.2996	-26.5622	-0.0471239	0	0	0	0		0	0	0	0	15.2996	0	0	0	0
41	M	Mmuerto	muerto							-0.188496	0	0	0	0	0	0		0	0	0	0	0	0	0	0	0
42	M	Mmuerto	muerto							-55.9832	0	0	0	0	0	0		0	0	0	0	0	0	0	0	0
43	M	Mmuerto	muerto							-1.25664	0	0	0	0	0	0		0	0	0	0	0	0	0	0	0
44	M	Mmuerto	muerto							-1.3823	0	0	0	0	0	0		0	0	0	0	0	0	0	0	0
45	M	MhM	hMM	MM	Mmuerto	muerto				-19.2265	52.2054	-52.1504	-0.0549779	0	0	0		0	0	0	0	0	-19.2265	0	0	0
46	M	MhM	hMM	Mmuerto	muerto					-19.2265	0.015708	-0.015708	0	0	0	0		0	0	0	0	0	-19.2265	0	0	0
47	M	Mmuerto	muerto							-18.0563	0	0	0	0	0	0		0	0	0	0	0	0	0	0	0
48	M	MM	Mmuerto	muerto						6.9979	-7.63407	0	0	0	0	0		0	0	0	0	6.9979	0	0	0	0
49	M	Mmuerto	muerto							-12.7235	0	0	0	0	0	0		0	0	0	0	0	0	0	0	0
50	M	MM	Mmuerto	muerto						16.7447	-22.9022	0	0	0	0	0		0	0	0	0	16.7447	0	0	0	0
51	M	Mmuerto	muerto							-3.14159	0	0	0	0	0	0		0	0	0	0	0	0	0	0	0
52	M	Mmuerto	muerto							-2.35619	0	0	0	0	0	0		0	0	0	0	0	0	0	0	0
53	T	ThT	hTT	Tmuerto	muerto					-142.353	3.33794	-3.33794	0	0	0	0		0	-142.353	0	0	0	0	0	0	0
54	T	Tmuerto	muerto							-0.565487	0	0	0	0	0	0		0	0	0	0	0	0	0	0	0
55	T	TT	Tmuerto	muerto						9.4719	-10.1788	0	0	0	0	0		9.4719	0	0	0	0	0	0	0	0
56	T	TT	TT	Tmuerto	muerto					36.631	-40.0867	-3.89557	0	0	0	0		36.631	0	0	0	0	0	0	0	0
57	T	TT	TT	TT	TT	Tmuerto	muerto			224.035	-239.9	6.44026	13.0376	-20.1062	0	0		224.035	0	0	0	0	0	0	0	0
58	T	TT	ThT	hTT	Tmuerto	muerto				-7.77544	-3.67566	0.0706858	-0.0706858	0	0	0		-7.77544	0	0	0	0	0	0	0	0
59	T	Tmuerto	muerto							-0.282743	0	0	0	0	0	0		0	0	0	0	0	0	0	0	0
60	T	TT	TT	Tmuerto	muerto					15.009	-25.0621	-0.15708	0	0	0	0		15.009	0	0	0	0	0	0	0	0
61	T	TT	ThT	hTT	Tmuerto	muerto				46.2521	-79.8279	0.84823	-0.84823	0	0	0		46.2521	0	0	0	0	0	0	0	0
62	T	TT	ThT	hTT	Tmuerto	muerto				-2.75675	-4.24115	5.10509	-5.10509	0	0	0		-2.75675	0	0	0	0	0	0	0	0
63	T	TT	TT	TT	ThT	hTT	TT	TT		-14.3492	30.7483	-32.4998	-3.33794	3.46361	6.74657	-7.26493		-14.3492	0	0	0	0	0	0	0	0
64	T	TT	Tmuerto	muerto						-20.8131	-3.07876	0	0	0	0	0		-20.8131	0	0	0	0	0	0	0	0
65	T	TT	Tmuerto	muerto						10.4458	-13.2732	0	0	0	0	0		10.4458	0	0	0	0	0	0	0	0
66	T	TT	Tmuerto	muerto						13.878	-27.8738	0	0	0	0	0		13.878	0	0	0	0	0	0	0	0
67	T	TT	TT	Tmuerto	muerto					-60.8212	-4.24115	-5.30144	0	0	0	0		-60.8212	0	0	0	0	0	0	0	0
68	T	Tmuerto	muerto							-10.5558	0	0	0	0	0	0		0	0	0	0	0	0	0	0	0
69	T	Tmuerto	muerto							-0.589049	0	0	0	0	0	0		0	0	0	0	0	0	0	0	0
70	T	Tmuerto	muerto							-0.981748	0	0	0	0	0	0		0	0	0	0	0	0	0	0	0
71	H	H	HH	HH	HhH	hHH	Hmuerto	muerto		7.06858	-6.43241	0.989602	-1.62577	18.0642	-18.0642	0		0	0	0	0	0	0	0	0	0
72	H	hHH	Hmuerto	muerto						12.3543	-12.3543	0	0	0	0	0		0	0	0	0	0	0	0	12.3543	0
73	H	hHH	Hmuerto	muerto						53.4071	-53.4071	0	0	0	0	0		0	0	0	0	0	0	0	53.4071	0
74	M	M	Mmuerto	muerto						6.78584	-6.78584	0	0	0	0	0		0	0	0	0	0	0	0	0	0
75	T	T	Tmuerto	muerto						1.75929	-1.75929	0	0	0	0	0		0	0	0	0	0	0	0	0	0
76	H	hHH	Hmuerto	muerto						50.8938	-50.8938	0	0	0	0	0		0	0	0	0	0	0	0	50.8938	0
77	H	hHH	HH	HhH	hHH	HH	Hmuerto	muerto		14.6006	-1.8771	-12.7235	9.04779	-2.54469	-6.5031	0		0	0	0	0	0	0	0	14.6006	0
78	H	H	Hmuerto	muerto						5.72555	-5.72555	0	0	0	0	0		0	0	0	0	0	0	0	0	0
79	H	hHH	Hmuerto	muerto						11.404	-11.404	0	0	0	0	0		0	0	0	0	0	0	0	11.404	0
80	H	H	HhH	hHH	Hmuerto	muerto				3.39292	-3.39292	2.01062	-2.01062	0	0	0		0	0	0	0	0	0	0	0	0
81	M	hMM	MhM	hMM	MM	Mmuerto	muerto			45.0269	-45.0269	0.015708	10.76	-10.7757	0	0		0	0	0	0	0	0	0	0	45.0269
82	T	hTT	TT	Tmuerto	muerto					21.4885	-18.9752	-2.51327	0	0	0	0		0	0	0	0	0	0	21.4885	0	0
83	M	M	Mmuerto	muerto						3.18086	-3.18086	0	0	0	0	0		0	0	0	0	0	0	0	0	0
84	H	hHH	HH	Hmuerto	muerto					54.2867	-54.1453	-0.141372	0	0	0	0		0	0	0	0	0	0	0	54.2867	0
85	M	M	MM	Mmuerto	muerto					0.0942478	1.39015	-1.4844	0	0	0	0		0	0	0	0	0	0	0	0	0
86	M	hMM	Mmuerto	muerto						18.0956	-18.0956	0	0	0	0	0		0	0	0	0	0	0	0	0	18.0956
87	T	hTT	TT	TT	Tmuerto	muerto				218.883	-206.316	13.446	-26.0124	0	0	0		0	0	0	0	0	0	218.883	0	0
88	T	hTT	Tmuerto	muerto						10.6029	-10.6029	0	0	0	0	0		0	0	0	0	0	0	10.6029	0	0
89	T	T	Tmuerto	muerto						2.74889	-2.74889	0	0	0	0	0		0	0	0	0	0	0	0	0	0
90	M	hMM	Mmuerto	muerto						21.2058	-21.2058	0	0	0	0	0		0	0	0	0	0	0	0	0	21.2058
91	M	M	Mmuerto	muerto						1.76715	-1.76715	0	0	0	0	0		0	0	0	0	0	0	0	0	0
92	H	H	Hmuerto	muerto						3.53429	-3.53429	0	0	0	0	0		0	0	0	0	0	0	0	0	0
93	H	hHH	Hmuerto	muerto						16.4934	-16.4934	0	0	0	0	0		0	0	0	0	0	0	0	16.4934	0
94	M	M	Mmuerto	muerto						3.07876	-3.07876	0	0	0	0	0		0	0	0	0	0	0	0	0	0
95	H	H	Hmuerto	muerto						0.565487	-0.565487	0	0	0	0	0		0	0	0	0	0	0	0	0	0
96	M	M	Mmuerto	muerto						0.879646	-0.879646	0	0	0	0	0		0	0	0	0	0	0	0	0	0
97	T	T	Tmuerto	muerto						0.0942478	-0.0942478	0	0	0	0	0		0	0	0	0	0	0	0	0	0
98	T	hTT	Tmuerto	muerto						17.106	-17.106	0	0	0	0	0		0	0	0	0	0	0	17.106	0	0
99	T	hTT	Tmuerto	muerto						301.593	-301.593	0	0	0	0	0		0	0	0	0	0	0	301.593	0	0
100	T	hTT	Tmuerto	muerto						26.0124	-26.0124	0	0	0	0	0		0	0	0	0	0	0	26.0124	0	0
101	H	hHH	Hmuerto	muerto						35.4057	-35.4057	0	0	0	0	0		0	0	0	0	0	0	0	35.4057	0
102	T	T	Tmuerto	muerto						0.314159	-0.314159	0	0	0	0	0		0	0	0	0	0	0	0	0	0
103	H	hHH	Hmuerto	muerto						102.636	-102.636	0	0	0	0	0		0	0	0	0	0	0	0	102.636	0
104	T	hTT	ThT	hTT	TT	TT	Tmuerto	muerto		63.7115	-63.7115	1.88496	3.22013	53.4228	-58.5279	0		0	0	0	0	0	0	63.7115	0	0
105	M	hMM	MM	Mmuerto	muerto					76.1993	-76.0108	-0.188496	0	0	0	0		0	0	0	0	0	0	0	0	76.1993
106	H	hHH	Hmuerto	muerto						10.4536	-10.4536	0	0	0	0	0		0	0	0	0	0	0	0	10.4536	0
107	T	T	Tmuerto	muerto						4.71239	-4.71239	0	0	0	0	0		0	0	0	0	0	0	0	0	0
108	H	hHH	Hmuerto	muerto						19.4386	-19.4386	0	0	0	0	0		0	0	0	0	0	0	0	19.4386	0
109	M	M	Mmuerto	muerto						4.52389	-4.52389	0	0	0	0	0		0	0	0	0	0	0	0	0	0
110	H	hHH	HhH	hHH	HH	HH	Hmuerto	muerto		12.0637	-12.0637	0.753982	11.5611	61.316	-73.6311	0		0	0	0	0	0	0	0	12.0637	0
111	T	hTT	ThT	hTT	Tmuerto	muerto				18.0563	-18.0563	1.27235	-1.27235	0	0	0		0	0	0	0	0	0	18.0563	0	0
112	T	T	Tmuerto	muerto						6.67588	-6.67588	0	0	0	0	0		0	0	0	0	0	0	0	0	0
113	M	M	Mmuerto	muerto						7.06858	-7.06858	0	0	0	0	0		0	0	0	0	0	0	0	0	0
114	T	hTT	Tmuerto	muerto						31.8086	-31.8086	0	0	0	0	0		0	0	0	0	0	0	31.8086	0	0
115	T	hTT	ThT	hTT	TT	TT	ThT	hTT		286.804	-286.804	2.51327	110.584	-47.1239	-65.9734	34.5575		0	0	0	0	0	0	286.804	0	0
116	H	hHH	HH	HH	Hmuerto	muerto				21.9911	-20.9309	5.47423	-6.53451	0	0	0		0	0	0	0	0	0	0	21.9911	0
117	H	H	HhH	hHH	Hmuerto	muerto				2.15984	-2.15984	0.282743	-0.282743	0	0	0		0	0	0	0	0	0	0	0	0
118	H	hHH	HhH	hHH	HH	Hmuerto	muerto			54.2867	-54.2867	4.80664	0.502655	-5.30929	0	0		0	0	0	0	0	0	0	54.2867	0
119	T	T	ThT	hTT	Tmuerto	muerto				1.47262	-1.47262	9.23628	-9.23628	0	0	0		0	0	0	0	0	0	0	0	0
120	T	hTT	Tmuerto	muerto						24.9678	-24.9678	0	0	0	0	0		0	0	0	0	0	0	24.9678	0	0
121	H	H	HH	HH	Hmuerto	muerto				3.33794	78.3435	-62.6748	-19.0066	0	0	0		0	0	0	0	0	0	0	0	0
122	H	hHH	Hmuerto	muerto						11.3883	-11.3883	0	0	0	0	0		0	0	0	0	0	0	0	11.3883	0
123	H	hHH	HH	HH	Hmuerto	muerto				86.2053	-40.2595	-45.6002	-0.345575	0	0	0		0	0	0	0	0	0	0	86.2053	0
124	T	hTT	ThT	hTT	TT	Tmuerto	muerto			55.4177	-55.4177	0.471239	0.0235619	-0.494801	0	0		0	0	0	0	0	0	55.4177	0	0
125	H	hHH	Hmuerto	muerto						22.9729	-22.9729	0	0	0	0	0		0	0	0	0	0	0	0	22.9729	0
126	T	hTT	Tmuerto	muerto						67.8584	-67.8584	0	0	0	0	0		0	0	0	0	0	0	67.8584	0	0
127	T	T	Tmuerto	muerto						2.84707	-2.84707	0	0	0	0	0		0	0	0	0	0	0	0	0	0
128	M	hMM	Mmuerto	muerto						15.2681	-15.2681	0	0	0	0	0		0	0	0	0	0	0	0	0	15.2681
129	H	H	Hmuerto	muerto						5.49779	-5.49779	0	0	0	0	0		0	0	0	0	0	0	0	0	0
130	H	hHH	Hmuerto	muerto						25.4469	-25.4469	0	0	0	0	0		0	0	0	0	0	0	0	25.4469	0
131	T	hTT	Tmuerto	muerto						24.1274	-24.1274	0	0	0	0	0		0	0	0	0	0	0	24.1274	0	0
132	T	T	Tmuerto	muerto						3.73064	-3.73064	0	0	0	0	0		0	0	0	0	0	0	0	0	0
133	H	hHH	Hmuerto	muerto						37.6991	-37.6991	0	0	0	0	0		0	0	0	0	0	0	0	37.6991	0
134	M	hMM	Mmuerto	muerto						226.195	-226.195	0	0	0	0	0		0	0	0	0	0	0	0	0	226.195
135	T	T	Tmuerto	muerto						7.85398	-7.85398	0	0	0	0	0		0	0	0	0	0	0	0	0	0
136	T	hTT	TT	Tmuerto	muerto					14.1372	-8.05033	-6.08684	0	0	0	0		0	0	0	0	0	0	14.1372	0	0
137	T	hTT	Tmuerto	muerto						29.2011	-29.2011	0	0	0	0	0		0	0	0	0	0	0	29.2011	0	0
138	T	hTT	Tmuerto	muerto						124.753	-124.753	0	0	0	0	0		0	0	0	0	0	0	124.753	0	0
139	H	hHH	Hmuerto	muerto						18.0563	-18.0563	0	0	0	0	0		0	0	0	0	0	0	0	18.0563	0
140	H	H	Hmuerto	muerto						0.125664	-0.125664	0	0	0	0	0		0	0	0	0	0	0	0	0	0
141	H	hHH	Hmuerto	muerto						8.63938	-8.63938	0	0	0	0	0		0	0	0	0	0	0	0	8.63938	0
142	M	hMM	Mmuerto	muerto						9.50332	-9.50332	0	0	0	0	0		0	0	0	0	0	0	0	0	9.50332
143	T	T	Tmuerto	muerto						1.69646	-1.69646	0	0	0	0	0		0	0	0	0	0	0	0	0	0
144	H	H	Hmuerto	muerto						0.125664	-0.125664	0	0	0	0	0		0	0	0	0	0	0	0	0	0
145	T	T	Tmuerto	muerto						0.212058	-0.212058	0	0	0	0	0		0	0	0	0	0	0	0	0	0
146	T		T	Tmuerto	muerto					0	7.91681	-7.91681	0	0	0	0		0	0	0	0	0	0	0	0	0
147	M		M	Mmuerto	muerto					0	1.3823	-1.3823	0	0	0	0		0	0	0	0	0	0	0	0	0
148	H		H	Hmuerto	muerto					0	6.53451	-6.53451	0	0	0	0		0	0	0	0	0	0	0	0	0
149	T	hT	hTT	Tmuerto	muerto					0	154.59	-154.59	0	0	0	0		0	0	0	0	0	0	0	0	0
150	H		H	Hmuerto	muerto					0	0.0235619	-0.0235619	0	0	0	0		0	0	0	0	0	0	0	0	0
151	T		T	TT	ThT	hTT	Tmuerto	muerto		0	3.26726	-2.0656	-1.20166	103.084	-103.084	0		0	0	0	0	0	0	0	0	0
152	M	hM	hMM	Mmuerto	muerto					0	114.04	-114.04	0	0	0	0		0	0	0	0	0	0	0	0	0
153	M		M	Mmuerto	muerto					0	2.74889	-2.74889	0	0	0	0		0	0	0	0	0	0	0	0	0
154	T	hT	hTT	TT	TT	Tmuerto	muerto			0	31.4159	-3.8563	-16.2499	-11.3097	0	0		0	0	0	0	0	0	0	0	0
155	H	hH	hHH	Hmuerto	muerto					0	25.2191	-25.2191	0	0	0	0		0	0	0	0	0	0	0	0	0
156	T	hT	hTT	Tmuerto	muerto					0	17.1767	-17.1767	0	0	0	0		0	0	0	0	0	0	0	0	0
157	M		M	Mmuerto	muerto					0	2.7646	-2.7646	0	0	0	0		0	0	0	0	0	0	0	0	0
158	T		T	Tmuerto	muerto					0	3.33794	-3.33794	0	0	0	0		0	0	0	0	0	0	0	0	0
159	M		M	Mmuerto	muerto					0	0.0706858	-0.0706858	0	0	0	0		0	0	0	0	0	0	0	0	0
160	M		M	MM	MM	Mmuerto	muerto			0	1.76715	12.2286	99.1015	-113.097	0	0		0	0	0	0	0	0	0	0	0
161	T	hT	hTT	Tmuerto	muerto					0	62.3213	-62.3213	0	0	0	0		0	0	0	0	0	0	0	0	0
162	T	hT	hTT	TT	ThT	hTT	ThT	hTT		0	14.0743	-11.5611	-2.51327	62.8319	-62.8319	3.11018		0	0	0	0	0	0	0	0	0
163	M		M	MhM	hMM	MM	MM	MM		0	5.37212	-5.37212	0.125664	103.743	14.1607	-108.605		0	0	0	0	0	0	0	0	0
164	M		M	Mmuerto	muerto					0	1.13097	-1.13097	0	0	0	0		0	0	0	0	0	0	0	0	0
165	M		M	Mmuerto	muerto					0	0.879646	-0.879646	0	0	0	0		0	0	0	0	0	0	0	0	0
166	M	hM	hMM	Mmuerto	muerto					0	44.1786	-44.1786	0	0	0	0		0	0	0	0	0	0	0	0	0
167	H		H	HH	HH	Hmuerto	muerto			0	0.0628319	-0.0314159	0.392699	-0.424115	0	0		0	0	0	0	0	0	0	0	0
168	M	hM	hMM	Mmuerto	muerto					0	10.9956	-10.9956	0	0	0	0		0	0	0	0	0	0	0	0	0
169	M	hM	hMM	Mmuerto	muerto					0	14.0743	-14.0743	0	0	0	0		0	0	0	0	0	0	0	0	0
170	H		H	Hmuerto	muerto					0	2.13628	-2.13628	0	0	0	0		0	0	0	0	0	0	0	0	0
171	M		M	MM	Mmuerto	muerto				0	2.74889	3.47146	-6.22035	0	0	0		0	0	0	0	0	0	0	0	0
172	T		T	Tmuerto	muerto					0	0.439823	-0.439823	0	0	0	0		0	0	0	0	0	0	0	0	0
173	M		M	Mmuerto	muerto					0	2.63894	-2.63894	0	0	0	0		0	0	0	0	0	0	0	0	0
174	M		M	MM	Mmuerto	muerto				0	0.102102	-0.0706858	-0.0314159	0	0	0		0	0	0	0	0	0	0	0	0
175	T		T	Tmuerto	muerto					0	0.314159	-0.314159	0	0	0	0		0	0	0	0	0	0	0	0	0
176	M		M	MM	Mmuerto	muerto				0	4.51604	-4.46106	-0.0549779	0	0	0		0	0	0	0	0	0	0	0	0
177	T		T	Tmuerto	muerto					0	5.37212	-5.37212	0	0	0	0		0	0	0	0	0	0	0	0	0
178	H		H	Hmuerto	muerto					0	0.345575	-0.345575	0	0	0	0		0	0	0	0	0	0	0	0	0
179	T			T	Tmuerto	muerto				0	0	0.0471239	-0.0471239	0	0	0		0	0	0	0	0	0	0	0	0
180	M		hM	hMM	Mmuerto	muerto				0	0	8.90642	-8.90642	0	0	0		0	0	0	0	0	0	0	0	0
181	H			H	Hmuerto	muerto				0	0	0.15708	-0.15708	0	0	0		0	0	0	0	0	0	0	0	0
182	M		hM	hMM	Mmuerto	muerto				0	0	45.3646	-45.3646	0	0	0		0	0	0	0	0	0	0	0	0
183	H		hH	hHH	Hmuerto	muerto				0	0	40.2124	-40.2124	0	0	0		0	0	0	0	0	0	0	0	0
184	M			M	Mmuerto	muerto				0	0	3.53429	-3.53429	0	0	0		0	0	0	0	0	0	0	0	0
185	T			T	Tmuerto	muerto				0	0	3.73064	-3.73064	0	0	0		0	0	0	0	0	0	0	0	0
186	M			M	Mmuerto	muerto				0	0	0.408407	-0.408407	0	0	0		0	0	0	0	0	0	0	0	0
187	M			M	Mmuerto	muerto				0	0	0.439823	-0.439823	0	0	0		0	0	0	0	0	0	0	0	0
188	M			M	Mmuerto	muerto				0	0	2.74889	-2.74889	0	0	0		0	0	0	0	0	0	0	0	0
189	H			H	HH	Hmuerto	muerto			0	0	0.565487	14.0351	-14.6006	0	0		0	0	0	0	0	0	0	0	0
190	M			M	Mmuerto	muerto				0	0	7.63407	-7.63407	0	0	0		0	0	0	0	0	0	0	0	0
191	M			M	Mmuerto	muerto				0	0	0.251327	-0.251327	0	0	0		0	0	0	0	0	0	0	0	0
192	H			H	Hmuerto	muerto				0	0	1.20166	-1.20166	0	0	0		0	0	0	0	0	0	0	0	0
193	T			T	Tmuerto	muerto				0	0	2.01062	-2.01062	0	0	0		0	0	0	0	0	0	0	0	0
194	M			M	MM	MhM	hMM	Mmuerto		0	0	4.80664	24.2767	-29.0833	5.30144	-5.30144		0	0	0	0	0	0	0	0	0
195	M			M	Mmuerto	muerto				0	0	1.00531	-1.00531	0	0	0		0	0	0	0	0	0	0	0	0
196	T			T	ThT	hTT	TT	TT		0	0	0.989602	-0.989602	18.0642	47.9093	-57.122		0	0	0	0	0	0	0	0	0
197	T			T	Tmuerto	muerto				0	0	7.6969	-7.6969	0	0	0		0	0	0	0	0	0	0	0	0
198	M		hM	hMM	MM	Mmuerto	muerto			0	0	24.8814	-24.6694	-0.212058	0	0		0	0	0	0	0	0	0	0	0
199	T			T	Tmuerto	muerto				0	0	3.01593	-3.01593	0	0	0		0	0	0	0	0	0	0	0	0
200	M			M	Mmuerto	muerto				0	0	4.31969	-4.31969	0	0	0		0	0	0	0	0	0	0	0	0
201	H		hH	hHH	HH	Hmuerto	muerto			0	0	18.0956	32.1699	-50.2655	0	0		0	0	0	0	0	0	0	0	0
202	T			T	Tmuerto	muerto				0	0	0.15708	-0.15708	0	0	0		0	0	0	0	0	0	0	0	0
203	M			M	Mmuerto	muerto				0	0	1.50796	-1.50796	0	0	0		0	0	0	0	0	0	0	0	0
204	T			T	Tmuerto	muerto				0	0	0.188496	-0.188496	0	0	0		0	0	0	0	0	0	0	0	0
205	H			H	Hmuerto	muerto				0	0	0.0392699	-0.0392699	0	0	0		0	0	0	0	0	0	0	0	0
206	T			T	TT	Tmuerto	muerto			0	0	0.502655	20.7031	-21.2058	0	0		0	0	0	0	0	0	0	0	0
207	M			M	Mmuerto	muerto				0	0	0.439823	-0.439823	0	0	0		0	0	0	0	0	0	0	0	0
208	M		hM	hMM	Mmuerto	muerto				0	0	36.9451	-36.9451	0	0	0		0	0	0	0	0	0	0	0	0
209	M			M	Mmuerto	muerto				0	0	0.251327	-0.251327	0	0	0		0	0	0	0	0	0	0	0	0
210	H			H	Hmuerto	muerto				0	0	0.219911	-0.219911	0	0	0		0	0	0	0	0	0	0	0	0
211	T			T	Tmuerto	muerto				0	0	2.74889	-2.74889	0	0	0		0	0	0	0	0	0	0	0	0
212	T		hT	hTT	Tmuerto	muerto				0	0	14.9226	-14.9226	0	0	0		0	0	0	0	0	0	0	0	0
213	H			H	Hmuerto	muerto				0	0	3.14159	-3.14159	0	0	0		0	0	0	0	0	0	0	0	0
214	M			M	Mmuerto	muerto				0	0	3.14159	-3.14159	0	0	0		0	0	0	0	0	0	0	0	0
215	M			M	MhM	hMM	MM	Mmuerto		0	0	0.015708	-0.015708	107.992	-89.9281	-18.0642		0	0	0	0	0	0	0	0	0
216	M			M	Mmuerto	muerto				0	0	2.01062	-2.01062	0	0	0		0	0	0	0	0	0	0	0	0
217	M		hM	hMM	Mmuerto	muerto				0	0	8.90642	-8.90642	0	0	0		0	0	0	0	0	0	0	0	0
218	M		hM	hMM	Mmuerto	muerto				0	0	8.27024	-8.27024	0	0	0		0	0	0	0	0	0	0	0	0
219	H			hH	hHH	Hmuerto	muerto			0	0	0	25.1327	-25.1327	0	0		0	0	0	0	0	0	0	0	0
220	H				H	Hmuerto	muerto			0	0	0	7.96394	-7.96394	0	0		0	0	0	0	0	0	0	0	0
221	H				H	HH	Hmuerto	muerto		0	0	0	3.18086	10.8935	-14.0743	0		0	0	0	0	0	0	0	0	0
222	H				H	HH	HH	HH		0	0	0	2.35619	40.0553	-39.6626	2.74889		0	0	0	0	0	0	0	0	0
223	H			hH	hHH	HhH	hHH	Hmuerto		0	0	0	18.8496	-18.8496	1.37445	-1.37445		0	0	0	0	0	0	0	0	0
224	H				H	Hmuerto	muerto			0	0	0	1.69646	-1.69646	0	0		0	0	0	0	0	0	0	0	0
225	H				H	Hmuerto	muerto			0	0	0	1.00531	-1.00531	0	0		0	0	0	0	0	0	0	0	0
226	H				H	HH	HH	HH		0	0	0	0.125664	12.4407	4.39823	-5.18363		0	0	0	0	0	0	0	0	0
227	H				H	Hmuerto	muerto			0	0	0	0.15708	-0.15708	0	0		0	0	0	0	0	0	0	0	0
228	H				H	Hmuerto	muerto			0	0	0	8.63938	-8.63938	0	0		0	0	0	0	0	0	0	0	0
229	H			hH	hHH	Hmuerto	muerto			0	0	0	10.7757	-10.7757	0	0		0	0	0	0	0	0	0	0	0
230	H				H	Hmuerto	muerto			0	0	0	0.188496	-0.188496	0	0		0	0	0	0	0	0	0	0	0
231	M				M	Mmuerto	muerto			0	0	0	0.353429	-0.353429	0	0		0	0	0	0	0	0	0	0	0
232	M			hM	hMM	MM	MM	Mmuerto		0	0	0	23.0907	27.1748	-29.0597	-21.2058		0	0	0	0	0	0	0	0	0
233	M			hM	hMM	MhM	hMM	MM		0	0	0	16.085	-16.085	6.36173	-3.53429		0	0	0	0	0	0	0	0	0
234	M			hM	hMM	Mmuerto	muerto			0	0	0	15.3938	-15.3938	0	0		0	0	0	0	0	0	0	0	0
235	M				M	Mmuerto	muerto			0	0	0	1.37445	-1.37445	0	0		0	0	0	0	0	0	0	0	0
236	M				M	Mmuerto	muerto			0	0	0	3.14159	-3.14159	0	0		0	0	0	0	0	0	0	0	0
237	M				M	MM	Mmuerto	muerto		0	0	0	0.392699	6.67588	-7.06858	0		0	0	0	0	0	0	0	0	0
238	M				M	Mmuerto	muerto			0	0	0	6.28319	-6.28319	0	0		0	0	0	0	0	0	0	0	0
239	M				M	Mmuerto	muerto			0	0	0	0.0392699	-0.0392699	0	0		0	0	0	0	0	0	0	0	0
240	M			hM	hMM	Mmuerto	muerto			0	0	0	9.04779	-9.04779	0	0		0	0	0	0	0	0	0	0	0
241	M				M	Mmuerto	muerto			0	0	0	0.125664	-0.125664	0	0		0	0	0	0	0	0	0	0	0
242	M				M	Mmuerto	muerto			0	0	0	0.84823	-0.84823	0	0		0	0	0	0	0	0	0	0	0
243	M				M	Mmuerto	muerto			0	0	0	1.13097	-1.13097	0	0		0	0	0	0	0	0	0	0	0
244	M				M	Mmuerto	muerto			0	0	0	1.41372	-1.41372	0	0		0	0	0	0	0	0	0	0	0
245	M				M	Mmuerto	muerto			0	0	0	8.63938	-8.63938	0	0		0	0	0	0	0	0	0	0	0
246	M				M	Mmuerto	muerto			0	0	0	0.0235619	-0.0235619	0	0		0	0	0	0	0	0	0	0	0
247	M			hM	hMM	Mmuerto	muerto			0	0	0	10.8149	-10.8149	0	0		0	0	0	0	0	0	0	0	0
248	M				M	MM	Mmuerto	muerto		0	0	0	0.219911	125.742	-125.962	0		0	0	0	0	0	0	0	0	0
249	M				M	Mmuerto	muerto			0	0	0	0.879646	-0.879646	0	0		0	0	0	0	0	0	0	0	0
250	M				M	Mmuerto	muerto			0	0	0	0.628319	-0.628319	0	0		0	0	0	0	0	0	0	0	0
251	T				T	Tmuerto	muerto			0	0	0	2.26195	-2.26195	0	0		0	0	0	0	0	0	0	0	0
252	T				T	Tmuerto	muerto			0	0	0	8.63938	-8.63938	0	0		0	0	0	0	0	0	0	0	0
253	T			hT	hTT	TT	Tmuerto	muerto		0	0	0	18.4726	-0.408407	-18.0642	0		0	0	0	0	0	0	0	0	0
254	T			hT	hTT	Tmuerto	muerto			0	0	0	31.4159	-31.4159	0	0		0	0	0	0	0	0	0	0	0
255	T			hT	hTT	Tmuerto	muerto			0	0	0	28.3529	-28.3529	0	0		0	0	0	0	0	0	0	0	0
256	T			hT	hTT	Tmuerto	muerto			0	0	0	40.8407	-40.8407	0	0		0	0	0	0	0	0	0	0	0
257	T				T	Tmuerto	muerto			0	0	0	5.02655	-5.02655	0	0		0	0	0	0	0	0	0	0	0
258	T				T	Tmuerto	muerto			0	0	0	8.46659	-8.46659	0	0		0	0	0	0	0	0	0	0	0
259	T				T	Tmuerto	muerto			0	0	0	8.83573	-8.83573	0	0		0	0	0	0	0	0	0	0	0
260	T				T	Tmuerto	muerto			0	0	0	6.28319	-6.28319	0	0		0	0	0	0	0	0	0	0	0
261	T				T	Tmuerto	muerto			0	0	0	7.85398	-7.85398	0	0		0	0	0	0	0	0	0	0	0
262	T				T	Tmuerto	muerto			0	0	0	5.72555	-5.72555	0	0		0	0	0	0	0	0	0	0	0
263	H				H	Hmuerto	muerto			0	0	0	0.282743	-0.282743	0	0		0	0	0	0	0	0	0	0	0
264	H				H	Hmuerto	muerto			0	0	0	0.0235619	-0.0235619	0	0		0	0	0	0	0	0	0	0	0
265	T			hT	hTT	TT	TT	Tmuerto		0	0	0	17.318	44.5321	13.5481	-75.3982		0	0	0	0	0	0	0	0	0
266	M				M	MM	Mmuerto	muerto		0	0	0	2.35619	193.993	-196.35	0		0	0	0	0	0	0	0	0	0
267	T				T	ThT	hTT	T		0	0	0	3.92699	-3.92699	2.89027	-2.89027		0	0	0	0	0	0	0	0	0
268	H				H	HH	HhH	hHH		0	0	0	0.490874	63.0635	-63.5544	4.71239		0	0	0	0	0	0	0	0	0
269	H				H	Hmuerto	muerto			0	0	0	0.00785398	-0.00785398	0	0		0	0	0	0	0	0	0	0	0
270	H				H	HH	Hmuerto	muerto		0	0	0	3.18086	23.3263	-26.5072	0		0	0	0	0	0	0	0	0	0
271	H				H	Hmuerto	muerto			0	0	0	0.0942478	-0.0942478	0	0		0	0	0	0	0	0	0	0	0
272	T				T	Tmuerto	muerto			0	0	0	0.0471239	-0.0471239	0	0		0	0	0	0	0	0	0	0	0
273	T				T	ThT	hTT	Tmuerto		0	0	0	0.188496	-0.188496	8.90642	-8.90642		0	0	0	0	0	0	0	0	0
274	T				hT	hTT	Tmuerto	muerto		0	0	0	0	108.573	-108.573	0		0	0	0	0	0	0	0	0	0
275	T				hT	hTT	TT	TT		0	0	0	0	305.363	-221.734	-14.5142		0	0	0	0	0	0	0	0	0
276	T				hT	hTT	Tmuerto	muerto		0	0	0	0	44.1786	-44.1786	0		0	0	0	0	0	0	0	0	0
277	M				hM	hMM	Mmuerto	muerto		0	0	0	0	81.4301	-81.4301	0		0	0	0	0	0	0	0	0	0
278	T				hT	hTT	Tmuerto	muerto		0	0	0	0	212.058	-212.058	0		0	0	0	0	0	0	0	0	0
279	M				hM	hMM	MM	Mmuerto		0	0	0	0	17.6715	-12.5821	-5.08938		0	0	0	0	0	0	0	0	0
280	T				hT	hTT	Tmuerto	muerto		0	0	0	0	19.9098	-19.9098	0		0	0	0	0	0	0	0	0	0
281	T				hT	hTT	TT	TT		0	0	0	0	98.1748	-89.9045	45.1368		0	0	0	0	0	0	0	0	0
282	T				hT	hTT	Tmuerto	muerto		0	0	0	0	36.1911	-36.1911	0		0	0	0	0	0	0	0	0	0
283	M					M	MM	MM		0	0	0	0	3.53429	23.9546	-20.4204		0	0	0	0	0	0	0	0	0
284	M				hM	hMM	MM	Mmuerto		0	0	0	0	34.0234	142.691	-176.715		0	0	0	0	0	0	0	0	0
285	H				hH	hHH	Hmuerto	muerto		0	0	0	0	58.5279	-58.5279	0		0	0	0	0	0	0	0	0	0
286	H				hH	hHH	Hmuerto	muerto		0	0	0	0	15.8336	-15.8336	0		0	0	0	0	0	0	0	0	0
287	T				hT	hTT	Tmuerto	muerto		0	0	0	0	18.0642	-18.0642	0		0	0	0	0	0	0	0	0	0
288	T					T	Tmuerto	muerto		0	0	0	0	0.212058	-0.212058	0		0	0	0	0	0	0	0	0	0
289	T					T	Tmuerto	muerto		0	0	0	0	2.15984	-2.15984	0		0	0	0	0	0	0	0	0	0
290	T				hT	hTT	TT	Tmuerto		0	0	0	0	17.2788	-13.3518	-3.92699		0	0	0	0	0	0	0	0	0
291	H				hH	hHH	Hmuerto	muerto		0	0	0	0	68.094	-68.094	0		0	0	0	0	0	0	0	0	0
292	M				hM	hMM	Mmuerto	muerto		0	0	0	0	28.2743	-28.2743	0		0	0	0	0	0	0	0	0	0
293	H					H	Hmuerto	muerto		0	0	0	0	2.89027	-2.89027	0		0	0	0	0	0	0	0	0	0
294	M					M	Mmuerto	muerto		0	0	0	0	8.63938	-8.63938	0		0	0	0	0	0	0	0	0	0
295	M					M	Mmuerto	muerto		0	0	0	0	8.85144	-8.85144	0		0	0	0	0	0	0	0	0	0
296	T					T	Tmuerto	muerto		0	0	0	0	2.94524	-2.94524	0		0	0	0	0	0	0	0	0	0
297	T					T	Tmuerto	muerto		0	0	0	0	0.494801	-0.494801	0		0	0	0	0	0	0	0	0	0
298	T				hT	hTT	Tmuerto	muerto		0	0	0	0	69.115	-69.115	0		0	0	0	0	0	0	0	0	0
299	H				hH	hHH	Hmuerto	muerto		0	0	0	0	53.0144	-53.0144	0		0	0	0	0	0	0	0	0	0
300	H					hH	hHH	Hmuerto		0	0	0	0	0	14.1372	-14.1372		0	0	0	0	0	0	0	0	0
301	H					hH	hHH	Hmuerto		0	0	0	0	0	56.7057	-56.7057		0	0	0	0	0	0	0	0	0
302	H					hH	hHH	Hmuerto		0	0	0	0	0	203.575	-203.575		0	0	0	0	0	0	0	0	0
303	H					hH	hHH	Hmuerto		0	0	0	0	0	10.9956	-10.9956		0	0	0	0	0	0	0	0	0
304	H					hH	hHH	Hmuerto		0	0	0	0	0	14.9226	-14.9226		0	0	0	0	0	0	0	0	0
305	M					hM	hMM	Mmuerto		0	0	0	0	0	18.8496	-18.8496		0	0	0	0	0	0	0	0	0
306	M					hM	hMM	Mmuerto		0	0	0	0	0	20.0119	-20.0119		0	0	0	0	0	0	0	0	0
307	M					hM	hMM	MM		0	0	0	0	0	33.1831	-27.6853		0	0	0	0	0	0	0	0	0
308	M					hM	hMM	Mmuerto		0	0	0	0	0	22.9729	-22.9729		0	0	0	0	0	0	0	0	0
309	M						M	Mmuerto		0	0	0	0	0	8.04248	-8.04248		0	0	0	0	0	0	0	0	0
310	M						M	Mmuerto		0	0	0	0	0	6.53451	-6.53451		0	0	0	0	0	0	0	0	0
311	T						T	Tmuerto		0	0	0	0	0	2.19126	-2.19126		0	0	0	0	0	0	0	0	0
312	T					hT	hTT	Tmuerto		0	0	0	0	0	20.4204	-20.4204		0	0	0	0	0	0	0	0	0
313	T						T	Tmuerto		0	0	0	0	0	7.06858	-7.06858		0	0	0	0	0	0	0	0	0
314	T						T	Tmuerto		0	0	0	0	0	0.777544	-0.777544		0	0	0	0	0	0	0	0	0
315	T					hT	hTT	Tmuerto		0	0	0	0	0	14.1372	-14.1372		0	0	0	0	0	0	0	0	0
316	T						T	Tmuerto		0	0	0	0	0	0.706858	-0.706858		0	0	0	0	0	0	0	0	0
317	T						T	Tmuerto		0	0	0	0	0	1.76715	-1.76715		0	0	0	0	0	0	0	0	0
318	T						T	Tmuerto		0	0	0	0	0	7.85398	-7.85398		0	0	0	0	0	0	0	0	0
319	T					hT	hTT	TT		0	0	0	0	0	33.8664	13.2575		0	0	0	0	0	0	0	0	0
320	T						T	Tmuerto		0	0	0	0	0	3.33794	-3.33794		0	0	0	0	0	0	0	0	0
321	T						T	Tmuerto		0	0	0	0	0	2.74889	-2.74889		0	0	0	0	0	0	0	0	0
322	H						H	Hmuerto		0	0	0	0	0	7.85398	-7.85398		0	0	0	0	0	0	0	0	0
323	H					hH	hHH	Hmuerto		0	0	0	0	0	60.083	-60.083		0	0	0	0	0	0	0	0	0
324	H					hH	hHH	Hmuerto		0	0	0	0	0	137.445	-137.445		0	0	0	0	0	0	0	0	0
325	H					hH	hHH	HH		0	0	0	0	0	9.42478	-6.47953		0	0	0	0	0	0	0	0	0
326	M					hM	hMM	Mmuerto		0	0	0	0	0	19.2265	-19.2265		0	0	0	0	0	0	0	0	0
327	M					hM	hMM	Mmuerto		0	0	0	0	0	14.1372	-14.1372		0	0	0	0	0	0	0	0	0
328	H						H	Hmuerto		0	0	0	0	0	8.63938	-8.63938		0	0	0	0	0	0	0	0	0
329	H						H	Hmuerto		0	0	0	0	0	5.08938	-5.08938		0	0	0	0	0	0	0	0	0
330	M					hM	hMM	Mmuerto		0	0	0	0	0	9.04779	-9.04779		0	0	0	0	0	0	0	0	0
331	H							H		0	0	0	0	0	0	2.15984		0	0	0	0	0	0	0	0	0
332	H						hH	hHH		0	0	0	0	0	0	9.42478		0	0	0	0	0	0	0	0	0
333	H							H		0	0	0	0	0	0	5.02655		0	0	0	0	0	0	0	0	0
334	H						hH	hHH		0	0	0	0	0	0	10.9956		0	0	0	0	0	0	0	0	0
335	H							H		0	0	0	0	0	0	6.28319		0	0	0	0	0	0	0	0	0
336	H							H		0	0	0	0	0	0	1.69646		0	0	0	0	0	0	0	0	0
337	H							H		0	0	0	0	0	0	2.94524		0	0	0	0	0	0	0	0	0
338	H							H		0	0	0	0	0	0	1.5708		0	0	0	0	0	0	0	0	0
339	H							H		0	0	0	0	0	0	1.9635		0	0	0	0	0	0	0	0	0
340	H						hH	hHH		0	0	0	0	0	0	9.50332		0	0	0	0	0	0	0	0	0
341	H						hH	hHH		0	0	0	0	0	0	22.9729		0	0	0	0	0	0	0	0	0
342	H						hH	hHH		0	0	0	0	0	0	31.4159		0	0	0	0	0	0	0	0	0
343	M							M		0	0	0	0	0	0	3.11018		0	0	0	0	0	0	0	0	0
344	M						hM	hMM		0	0	0	0	0	0	8.63938		0	0	0	0	0	0	0	0	0
345	M						hM	hMM		0	0	0	0	0	0	10.2102		0	0	0	0	0	0	0	0	0
346	M							M		0	0	0	0	0	0	1.76715		0	0	0	0	0	0	0	0	0
347	M						hM	hMM		0	0	0	0	0	0	91.8916		0	0	0	0	0	0	0	0	0
348	M						hM	hMM		0	0	0	0	0	0	34.5575		0	0	0	0	0	0	0	0	0
349	M							M		0	0	0	0	0	0	7.06858		0	0	0	0	0	0	0	0	0
350	M						hM	hMM		0	0	0	0	0	0	15.9043		0	0	0	0	0	0	0	0	0
351	M						hM	hMM		0	0	0	0	0	0	12.37		0	0	0	0	0	0	0	0	0
352	M							M		0	0	0	0	0	0	5.49779		0	0	0	0	0	0	0	0	0
353	M						hM	hMM		0	0	0	0	0	0	17.6715		0	0	0	0	0	0	0	0	0
354	M						hM	hMM		0	0	0	0	0	0	13.3518		0	0	0	0	0	0	0	0	0
355	M							M		0	0	0	0	0	0	7.85398		0	0	0	0	0	0	0	0	0
356	M							M		0	0	0	0	0	0	6.28319		0	0	0	0	0	0	0	0	0
357	M							M		0	0	0	0	0	0	6.36173		0	0	0	0	0	0	0	0	0
358	M							M		0	0	0	0	0	0	5.30144		0	0	0	0	0	0	0	0	0
359	M							M		0	0	0	0	0	0	7.06858		0	0	0	0	0	0	0	0	0
360	M							M		0	0	0	0	0	0	1.3823		0	0	0	0	0	0	0	0	0
361	T						hT	hTT		0	0	0	0	0	0	35.3429		0	0	0	0	0	0	0	0	0
362	T						hT	hTT		0	0	0	0	0	0	28.2743		0	0	0	0	0	0	0	0	0
363	T						hT	hTT		0	0	0	0	0	0	56.5487		0	0	0	0	0	0	0	0	0
364	T						hT	hTT		0	0	0	0	0	0	34.047		0	0	0	0	0	0	0	0	0
365	T							T		0	0	0	0	0	0	1.9635		0	0	0	0	0	0	0	0	0
366	T						hT	hTT		0	0	0	0	0	0	13.3518		0	0	0	0	0	0	0	0	0
367	T							T		0	0	0	0	0	0	2.82743		0	0	0	0	0	0	0	0	0
368	T						hT	hTT		0	0	0	0	0	0	9.42478		0	0	0	0	0	0	0	0	0
369	T						hT	hTT		0	0	0	0	0	0	40.8407		0	0	0	0	0	0	0	0	0
370	T						hT	hTT		0	0	0	0	0	0	40.8407		0	0	0	0	0	0	0	0	0
371	T						hT	hTT		0	0	0	0	0	0	34.5575		0	0	0	0	0	0	0	0	0
372	T						hT	hTT		0	0	0	0	0	0	43.9823		0	0	0	0	0	0	0	0	0
373	T						hT	hTT		0	0	0	0	0	0	27.7088		0	0	0	0	0	0	0	0	0
374	T							T		0	0	0	0	0	0	3.92699		0	0	0	0	0	0	0	0	0
375	T						hT	hTT		0	0	0	0	0	0	12.37		0	0	0	0	0	0	0	0	0
376	T							T		0	0	0	0	0	0	6.28319		0	0	0	0	0	0	0	0	0
377	T							T		0	0	0	0	0	0	4.71239		0	0	0	0	0	0	0	0	0
378	T							T		0	0	0	0	0	0	7.85398		0	0	0	0	0	0	0	0	0
379	T						hT	hTT		0	0	0	0	0	0	12.0873		0	0	0	0	0	0	0	0	0
380	T						hT	hTT		0	0	0	0	0	0	15.708		0	0	0	0	0	0	0	0	0
381	T						hT	hTT		0	0	0	0	0	0	15.708		0	0	0	0	0	0	0	0	0
382	T							T		0	0	0	0	0	0	3.92699		0	0	0	0	0	0	0	0	0
383	T							T		0	0	0	0	0	0	2.26195		0	0	0	0	0	0	0	0	0
384	T						hT	hTT		0	0	0	0	0	0	9.42478		0	0	0	0	0	0	0	0	0
385	T							T		0	0	0	0	0	0	6.28319		0	0	0	0	0	0	0	0	0
386	T							T		0	0	0	0	0	0	5.65487		0	0	0	0	0	0	0	0	0
387	T							T		0	0	0	0	0	0	4.71239		0	0	0	0	0	0	0	0	0
388	T						hT	hTT		0	0	0	0	0	0	40.8407		0	0	0	0	0	0	0	0	0
389	H							H		0	0	0	0	0	0	1.5708		0	0	0	0	0	0	0	0	0
390	H						hH	hHH		0	0	0	0	0	0	24.9678		0	0	0	0	0	0	0	0	0
391	H							H		0	0	0	0	0	0	0.376991		0	0	0	0	0	0	0	0	0
392	H							H		0	0	0	0	0	0	6.28319		0	0	0	0	0	0	0	0	0
393	H							H		0	0	0	0	0	0	3.92699		0	0	0	0	0	0	0	0	0
394	H						hH	hHH		0	0	0	0	0	0	12.37		0	0	0	0	0	0	0	0	0
395	H						hH	hHH		0	0	0	0	0	0	35.3429		0	0	0	0	0	0	0	0	0

## Sheet: Fecundity Table
Stage	Year	Month	Pool	Spore/cist.	Cist./cm3	spores/cm3
T	2010	Feb	Niebla1	_	_	23954.1
T	2010	Feb	Niebla2	_	_	23954.1
T	2010	Feb	Niebla3	_	_	23954.1
T	2010	Feb	Corral1	_	_	3892.7
T	2010	Feb	Corral2	_	_	3892.7
T	2010	Jun	Niebla1	_	_	18726.4
T	2010	Jun	Niebla2	_	_	18726.4
T	2010	Jun	Niebla3	_	_	18726.4
T	2010	Jun	Corral1	_	_	943.7
T	2010	Jun	Corral2	_	_	943.7
T	2010	Oct	Niebla1	_	_	9201
T	2010	Oct	Niebla2	_	_	9201
T	2010	Oct	Niebla3	_	_	9201
T	2010	Oct	Corral1	_	_	20879.2
T	2010	Oct	Corral2	_	_	20879.2
T	2011	Feb	Niebla1	_	_	4600.5
T	2011	Feb	Niebla2	_	_	4600.5
T	2011	Feb	Niebla3	_	_	4600.5
T	2011	Feb	Corral1	_	_	235.9
T	2011	Feb	Corral2	_	_	235.9
T	2011	Jun	Niebla1	_	_	2359.2
T	2011	Jun	Niebla2	_	_	2359.2
T	2011	Jun	Niebla3	_	_	2359.2
T	2011	Jun	Corral1	_	_	3184.9
T	2011	Jun	Corral2	_	_	3184.9
T	2011	Oct	Niebla1	_	_	235.9
T	2011	Oct	Niebla2	_	_	235.9
T	2011	Oct	Niebla3	_	_	235.9
T	2011	Oct	Corral1	_	_	3185
T	2011	Oct	Corral2	_	_	3185
T	2012	Feb	Niebla1	_	_	2713.1
T	2012	Feb	Niebla2	_	_	2713.1
T	2012	Feb	Niebla3	_	_	2713.1
T	2012	Feb	Corral1	_	_	13919.5
T	2012	Feb	Corral2	_	_	13919.5
H	2010	Feb	Niebla1	50.1	20.51	1027.55
H	2010	Feb	Niebla2	50.1	93.25	4671.82
H	2010	Feb	Niebla3	50.1	28.34	1419.83
H	2010	Feb	Corral1	9.9	31.17	308.583
H	2010	Feb	Corral2	9.9	29.48	291.852
H	2010	Jun	Niebla1	6.3	17.06	107.478
H	2010	Jun	Niebla2	6.3	28.18	177.534
H	2010	Jun	Niebla3	6.3	19.24	121.212
H	2010	Jun	Corral1	4.65	128.74	598.641
H	2010	Jun	Corral2	4.65	57.52	267.468
H	2010	Oct	Niebla1	66.9	6.77	452.913
H	2010	Oct	Niebla2	66.9	11.75	786.075
H	2010	Oct	Niebla3	66.9	16.84	1126.6
H	2010	Oct	Corral1	0.6	7.43	4.458
H	2010	Oct	Corral2	0.6	63.53	38.118
H	2011	Feb	Niebla1	20.7	202.29	4187.4
H	2011	Feb	Niebla2	20.7	122.99	2545.89
H	2011	Feb	Niebla3	20.7	160.87	3330.01
H	2011	Feb	Corral1	0.9	205.55	184.995
H	2011	Feb	Corral2	0.9	239.99	215.991
H	2011	Jun	Niebla1	35.4	147.73	5229.64
H	2011	Jun	Niebla2	35.4	162.51	5752.85
H	2011	Jun	Niebla3	35.4	213.94	7573.48
H	2011	Jun	Corral1	0.9	317.83	286.047
H	2011	Jun	Corral2	0.9	285.27	256.743
H	2011	Oct	Niebla1	3.4	22.93	77.962
H	2011	Oct	Niebla2	3.4	26.1	88.74
H	2011	Oct	Niebla3	3.4	42.75	145.35
H	2011	Oct	Corral1	0	27.98	0
H	2011	Oct	Corral2	0	13.1	0
H	2012	Feb	Niebla1	61.8	35.31	2182.16
H	2012	Feb	Niebla2	61.8	34.42	2127.16
H	2012	Feb	Niebla3	61.8	31.64	1955.35
H	2012	Feb	Corral1	12.9	70.63	911.127
H	2012	Feb	Corral2	12.9	58.41	753.489
